# Supplementary material for: Crystal structure of ethyl (2S)-9-meth­oxy-2-methyl-4-oxo-3,4,5,6-tetra­hydro-2H- 2,6-methano­benzo[g][1,3,5]oxa­diazocine-11-carboxyl­ate
Source: Acta Crystallogr E Crystallogr Commun. 2015 Jan 17;71(Pt 2):o117–8. doi: 10.1107/S2056989015000559 (PMC4384574; doi:10.1107/S2056989015000559)
Supplement: Supplementary file 1 [file e-71-0o117-sup1.cif]

##############################################################################
#                                                                            #
# This CIF contains the data in a paper accepted for publication in          #
# Acta Crystallographica Section E. It conforms to the requirements of       #
# Notes for Authors for Acta Crystallographica Section E, and has been       #
# peer reviewed under the auspices of the IUCr Commission on Journals.       #
#                                                                            #
# Full details of the Crystallographic Information File format               #
# are given in the paper "The Crystallographic Information File (CIF):       #
# a New Standard Archive File for Crystallography" by S. R. Hall, F. H.      #
# Allen and I. D. Brown [Acta Cryst. (1991), A47, 655-685].                  #
#                                                                            #
# The current version of the core CIF dictionary is obtainable from          #
# ftp://ftp.iucr.org/pub/cif_core.dic.                                       #
#                                                                            #
# Software is freely available for graphical display of the structure(s)     #
# in this CIF. For information consult the CIF software page                 #
# http://www.iucr.org/resources/cif/software.                                #
#                                                                            #
# This file may be used for bona fide research purposes within the           #
# scientific community so long as proper attribution is given to the journal # 
# article from which it was obtained.                                        #
#                                                                            #
##############################################################################
data_I
_audit_creation_method     SHELXL97
_journal_date_recd_electronic     2015-01-03
_journal_date_accepted     2015-01-11
_journal_name_full     'Acta Crystallographica, Section E'
_journal_year     2015
_journal_volume     71
_journal_issue      2
_journal_page_first     o117
_journal_page_last     o118
_journal_paper_category     HO
_journal_paper_doi     10.1107/S2056989015000559
_journal_coeditor_code     SU5057
_publ_contact_author_name     'B. Gunasekaran'
_publ_contact_author_address
;
Department of Physics & Nano Technology,
SRM University, SRM Nagar,
Kattankulathur, Kancheepuram Dist,
Chennai 603 203
Tamil Nadu,
India
;
_publ_contact_author_email     'phdguna@gmail.com'
_publ_contact_author_fax     ?
_publ_contact_author_phone     '+91-9962525891'
_publ_section_title
;
Crystal structure of ethyl
(2<i>S</i>)-9-methoxy-2-methyl-4-oxo-3,4,5,6-tetrahydro-2<i>H</i>-
2,6-methanobenzo[<i>g</i>][1,3,5]oxadiazocine-11-carboxylate
;
loop_
    _publ_author_name
    _publ_author_address
    'A. Dhandapani'
;
Post Graduate and Research Department of Chemistry,
Government Arts College,
C-Mutlur,
Chidambaram 608 102,
Tamil Nadu,
India
;
    'S. Manivarman'
;
Post Graduate and Research Department of Chemistry,
Government Arts College,
C-Mutlur,
Chidambaram 608 102,
Tamil Nadu,
India
;
    'S. Subashchandrabose'
;
Centre for Research & Development,
PRIST University,
Vallam,
Thanjavur 613 403,
Tamil Nadu,
India
;
    'B. Gunasekaran'
;
Department of Physics & Nano Technology,
SRM University, SRM Nagar,
Kattankulathur, Kancheepuram Dist,
Chennai 603 203
Tamil Nadu,
India
;
_publ_section_synopsis     .
_chemical_name_systematic
;\
Ethyl (2<i>S</i>)-9-methoxy-2-methyl-4-oxo-3,4,5,6-tetrahydro-2<i>H</i>-
2,6-methanobenzo[<i>g</i>][1,3,5]oxadiazocine-11-carboxylate
;
_chemical_name_common
;\
Ethyl 5-methoxy-9-methyl-11-oxo-8-oxa-10,12-\
diazatricyclo[7.3.1.0^2,7^]trideca-2(7),3,5-triene-13-carboxylate
;
_chemical_formula_moiety     'C15 H18 N2 O5'
_chemical_formula_sum     'C15 H18 N2 O5'
_chemical_formula_iupac     'C15 H18 N2 O5'
_chemical_formula_weight     306.31
_chemical_melting_point     ?
_symmetry_cell_setting     monoclinic
_symmetry_space_group_name_H-M     'P 21'
_symmetry_space_group_name_Hall     'P 2yb'
loop_
    _symmetry_equiv_pos_as_xyz
    'x, y, z'
    '-x, y+1/2, -z'
_cell_length_a     9.6982(14)
_cell_length_b     7.4802(12)
_cell_length_c     10.8293(17)
_cell_angle_alpha     90.00
_cell_angle_beta     111.252(5)
_cell_angle_gamma     90.00
_cell_volume     732.2(2)
_cell_formula_units_Z     2
_cell_measurement_reflns_used     3030
_cell_measurement_theta_min     2.0
_cell_measurement_theta_max     26.8
_cell_measurement_temperature     295(2)
_exptl_crystal_description     'block'
_exptl_crystal_colour     'colourless'
_exptl_crystal_size_max     0.25
_exptl_crystal_size_mid     0.20
_exptl_crystal_size_min     0.20
_exptl_crystal_density_diffrn     1.389
_exptl_crystal_density_meas     ?
_exptl_crystal_density_method     'not measured'
_exptl_crystal_F_000     324
_exptl_absorpt_coefficient_mu     0.105
_exptl_absorpt_correction_type     multi-scan
_exptl_absorpt_process_details
;
(SADABS; Sheldrick, 1996)
;
_exptl_absorpt_correction_T_min     0.9540
_exptl_absorpt_correction_T_max     0.9750
_exptl_special_details     ?
_diffrn_ambient_temperature     295(2)
_diffrn_radiation_type     MoK\a
_diffrn_radiation_wavelength     0.71073
_diffrn_radiation_source     'fine-focus sealed tube'
_diffrn_radiation_monochromator     graphite
_diffrn_measurement_device_type     'Bruker APEXII CCD'
_diffrn_measurement_method     '\w and \f'
_diffrn_detector_area_resol_mean     0
_diffrn_reflns_number     10886
_diffrn_reflns_av_R_equivalents     0.0528
_diffrn_reflns_av_sigmaI/netI     0.0659
_diffrn_reflns_theta_min     2.02
_diffrn_reflns_theta_max     26.89
_diffrn_reflns_theta_full     26.89
_diffrn_measured_fraction_theta_max     0.969
_diffrn_measured_fraction_theta_full     0.969
_diffrn_reflns_limit_h_min     -11
_diffrn_reflns_limit_h_max     12
_diffrn_reflns_limit_k_min     -9
_diffrn_reflns_limit_k_max     9
_diffrn_reflns_limit_l_min     -13
_diffrn_reflns_limit_l_max     13
_diffrn_standards_number     ?
_diffrn_standards_interval_count     0
_diffrn_standards_interval_time     0
_diffrn_standards_decay_%     ?
_refine_special_details     ?
_reflns_number_total     3030
_reflns_number_gt     2029
_reflns_threshold_expression     I>2sigma(I)
_refine_ls_structure_factor_coef     Fsqd
_refine_ls_matrix_type     full
_refine_ls_R_factor_all     0.1091
_refine_ls_R_factor_gt     0.0713
_refine_ls_wR_factor_gt     0.1621
_refine_ls_wR_factor_ref     0.1749
_refine_ls_goodness_of_fit_ref     1.140
_refine_ls_restrained_S_all     1.139
_refine_ls_number_reflns     3030
_refine_ls_number_parameters     203
_refine_ls_number_restraints     1
_refine_ls_hydrogen_treatment     constr
_refine_ls_weighting_scheme     calc
_refine_ls_weighting_details
         'calc w=1/[\s^2^(Fo^2^)+(0.0537P)^2^+0.7506P] where P=(Fo^2^+2Fc^2^)/3'
_atom_sites_solution_hydrogens     geom
_atom_sites_solution_primary     direct
_atom_sites_solution_secondary     difmap
_refine_ls_shift/su_max     0.000
_refine_ls_shift/su_mean     0.000
_refine_diff_density_max     0.261
_refine_diff_density_min     -0.248
_refine_ls_extinction_method
;
SHELXL97 (Sheldrick, 2008)
;
_refine_ls_extinction_coef     0.031(8)
_refine_ls_abs_structure_details
;
Flack (1983),  1371 Friedel pairs
;
_refine_ls_abs_structure_Flack     0.01(4)
loop_
    _atom_type_symbol
    _atom_type_description
    _atom_type_scat_dispersion_real
    _atom_type_scat_dispersion_imag
    _atom_type_scat_source
    'C' 'C' 0.0033 0.0016
                         'International Tables Vol C Tables 4.2.6.8 and 6.1.1.4'
    'H' 'H' 0.0000 0.0000
                         'International Tables Vol C Tables 4.2.6.8 and 6.1.1.4'
    'N' 'N' 0.0061 0.0033
                         'International Tables Vol C Tables 4.2.6.8 and 6.1.1.4'
    'O' 'O' 0.0106 0.0060
                         'International Tables Vol C Tables 4.2.6.8 and 6.1.1.4'
_computing_data_collection
;
APEX2 (Bruker, 2008)
;
_computing_cell_refinement
;
SAINT (Bruker, 2008)
;
_computing_data_reduction
;
SAINT (Bruker, 2008)
;
_computing_structure_solution
;
SHELXS97 (Sheldrick, 2008)
;
_computing_structure_refinement
;
SHELXL97 (Sheldrick, 2008, 2015)
;
_computing_molecular_graphics
;
PLATON (Spek, 2009)
;
_computing_publication_material
;
SHELXL97 (Sheldrick, 2008, 2015)
;
loop_
    _atom_site_type_symbol
    _atom_site_label
    _atom_site_fract_x
    _atom_site_fract_y
    _atom_site_fract_z
    _atom_site_U_iso_or_equiv
    _atom_site_adp_type
    _atom_site_calc_flag
    _atom_site_refinement_flags
    _atom_site_occupancy
    _atom_site_symmetry_multiplicity
    _atom_site_disorder_assembly
    _atom_site_disorder_group
    C C1 0.9053(5) 0.2379(7) 0.5750(5) 0.0437(13) Uani d . 1 1 . .
    C C2 0.8132(5) 0.0956(7) 0.5239(5) 0.0412(12) Uani d . 1 1 . .
    H H2 0.8430 -0.0198 0.5535 0.049 Uiso calc R 1 1 . .
    C C3 0.6753(5) 0.1257(6) 0.4278(4) 0.0325(10) Uani d . 1 1 . .
    C C4 0.6293(5) 0.2978(6) 0.3837(4) 0.0309(10) Uani d . 1 1 . .
    C C5 0.7245(6) 0.4362(6) 0.4375(5) 0.0375(11) Uani d . 1 1 . .
    H H5 0.6948 0.5519 0.4085 0.045 Uiso calc R 1 1 . .
    C C6 0.8629(6) 0.4105(7) 0.5331(5) 0.0455(13) Uani d . 1 1 . .
    H H6 0.9257 0.5066 0.5682 0.055 Uiso calc R 1 1 . .
    C C7 0.4765(5) 0.3254(6) 0.2807(4) 0.0299(10) Uani d . 1 1 . .
    H H7 0.4353 0.4379 0.2984 0.036 Uiso calc R 1 1 . .
    C C8 0.4926(4) 0.1772(6) 0.0871(4) 0.0302(9) Uani d . 1 1 . .
    C C9 0.4544(5) 0.0033(6) 0.2670(4) 0.0295(10) Uani d . 1 1 . .
    C C10 0.3772(4) 0.1706(6) 0.2878(4) 0.0308(9) Uani d . 1 1 . .
    H H10 0.3722 0.1671 0.3765 0.037 Uiso calc R 1 1 . .
    C C11 0.2243(5) 0.2001(7) 0.1873(5) 0.0412(11) Uani d . 1 1 . .
    C C12 0.0178(7) 0.3958(9) 0.1308(6) 0.0700(19) Uani d . 1 1 . .
    H H12A 0.0121 0.3701 0.0413 0.084 Uiso calc R 1 1 . .
    H H12B 0.0123 0.5244 0.1396 0.084 Uiso calc R 1 1 . .
    C C13 -0.1071(7) 0.3110(11) 0.1540(7) 0.088(2) Uani d . 1 1 . .
    H H13A -0.1119 0.1870 0.1299 0.132 Uiso calc R 1 1 . .
    H H13B -0.1974 0.3693 0.1011 0.132 Uiso calc R 1 1 . .
    H H13C -0.0937 0.3212 0.2460 0.132 Uiso calc R 1 1 . .
    C C14 0.3703(5) -0.1689(6) 0.2594(5) 0.0398(12) Uani d . 1 1 . .
    H H14A 0.2826 -0.1685 0.1810 0.060 Uiso calc R 1 1 . .
    H H14B 0.3432 -0.1792 0.3361 0.060 Uiso calc R 1 1 . .
    H H14C 0.4316 -0.2683 0.2564 0.060 Uiso calc R 1 1 . .
    C C15 1.1301(7) 0.3274(10) 0.7503(6) 0.074(2) Uani d . 1 1 . .
    H H15A 1.1513 0.4157 0.6953 0.111 Uiso calc R 1 1 . .
    H H15B 1.2209 0.2756 0.8085 0.111 Uiso calc R 1 1 . .
    H H15C 1.0794 0.3828 0.8017 0.111 Uiso calc R 1 1 . .
    N N1 0.4778(4) 0.3287(5) 0.1464(3) 0.0341(9) Uani d . 1 1 . .
    H H1 0.4690 0.4288 0.1051 0.041 Uiso calc R 1 1 . .
    N N2 0.4908(4) 0.0226(4) 0.1509(3) 0.0326(9) Uani d . 1 1 . .
    H H2A 0.5136 -0.0733 0.1187 0.039 Uiso calc R 1 1 . .
    O O1 0.5875(3) -0.0211(4) 0.3833(3) 0.0343(8) Uani d . 1 1 . .
    O O2 0.5039(3) 0.1774(4) -0.0236(3) 0.0383(8) Uani d . 1 1 . .
    O O3 0.1709(4) 0.1240(6) 0.0862(4) 0.0817(15) Uani d . 1 1 . .
    O O4 0.1593(4) 0.3304(6) 0.2256(4) 0.0650(12) Uani d . 1 1 . .
    O O5 1.0392(4) 0.1917(6) 0.6693(4) 0.0682(12) Uani d . 1 1 . .
loop_
    _atom_site_aniso_label
    _atom_site_aniso_U_11
    _atom_site_aniso_U_22
    _atom_site_aniso_U_33
    _atom_site_aniso_U_12
    _atom_site_aniso_U_13
    _atom_site_aniso_U_23
    C1 0.033(3) 0.059(3) 0.037(3) 0.002(2) 0.010(2) -0.003(2)
    C2 0.044(3) 0.040(3) 0.039(3) 0.006(2) 0.014(2) 0.003(2)
    C3 0.040(3) 0.028(2) 0.031(2) -0.001(2) 0.016(2) -0.0004(18)
    C4 0.039(3) 0.028(2) 0.028(2) 0.003(2) 0.015(2) 0.0012(19)
    C5 0.046(3) 0.033(3) 0.038(3) -0.003(2) 0.020(2) 0.000(2)
    C6 0.046(3) 0.044(3) 0.048(3) -0.015(3) 0.018(3) -0.008(2)
    C7 0.042(3) 0.023(2) 0.028(2) 0.000(2) 0.017(2) -0.0006(18)
    C8 0.039(2) 0.026(2) 0.029(2) 0.001(2) 0.0161(18) 0.000(2)
    C9 0.037(2) 0.025(2) 0.028(2) 0.000(2) 0.013(2) 0.0020(18)
    C10 0.036(2) 0.031(2) 0.030(2) 0.001(2) 0.0173(18) -0.002(2)
    C11 0.042(3) 0.040(3) 0.042(3) 0.002(2) 0.016(2) -0.004(2)
    C12 0.060(4) 0.077(4) 0.065(4) 0.028(4) 0.014(3) 0.009(3)
    C13 0.060(4) 0.084(5) 0.099(5) 0.006(4) 0.003(4) 0.011(5)
    C14 0.051(3) 0.030(2) 0.047(3) -0.007(2) 0.028(2) -0.002(2)
    C15 0.057(4) 0.089(5) 0.055(3) -0.020(4) -0.006(3) 0.004(4)
    N1 0.058(3) 0.0218(18) 0.0261(19) 0.0069(18) 0.0197(18) 0.0055(15)
    N2 0.050(2) 0.0202(19) 0.036(2) 0.0038(17) 0.0244(19) 0.0013(15)
    O1 0.0418(18) 0.0264(16) 0.0315(16) 0.0019(14) 0.0092(14) 0.0033(13)
    O2 0.062(2) 0.0286(16) 0.0309(15) -0.0006(17) 0.0244(14) 0.0015(14)
    O3 0.058(3) 0.089(3) 0.071(3) 0.019(2) -0.011(2) -0.041(3)
    O4 0.060(2) 0.074(3) 0.051(2) 0.037(2) 0.0092(19) -0.004(2)
    O5 0.044(2) 0.073(3) 0.066(2) 0.007(2) -0.0064(19) -0.008(2)
_geom_special_details     ?
loop_
    _geom_bond_atom_site_label_1
    _geom_bond_atom_site_label_2
    _geom_bond_site_symmetry_2
    _geom_bond_distance
    _geom_bond_publ_flag
    C1 C2 . 1.371(7) ?
    C1 O5 . 1.373(6) ?
    C1 C6 . 1.381(7) ?
    C2 C3 . 1.383(6) ?
    C2 H2 . 0.9300 ?
    C3 O1 . 1.366(5) ?
    C3 C4 . 1.389(6) ?
    C4 C5 . 1.369(6) ?
    C4 C7 . 1.511(6) ?
    C5 C6 . 1.379(7) ?
    C5 H5 . 0.9300 ?
    C6 H6 . 0.9300 ?
    C7 N1 . 1.459(5) ?
    C7 C10 . 1.526(6) ?
    C7 H7 . 0.9800 ?
    C8 O2 . 1.242(5) ?
    C8 N1 . 1.336(5) ?
    C8 N2 . 1.351(5) ?
    C9 N2 . 1.431(6) ?
    C9 O1 . 1.452(5) ?
    C9 C14 . 1.510(6) ?
    C9 C10 . 1.516(6) ?
    C10 C11 . 1.504(6) ?
    C10 H10 . 0.9800 ?
    C11 O3 . 1.174(5) ?
    C11 O4 . 1.308(6) ?
    C12 O4 . 1.468(7) ?
    C12 C13 . 1.468(9) ?
    C12 H12A . 0.9700 ?
    C12 H12B . 0.9700 ?
    C13 H13A . 0.9600 ?
    C13 H13B . 0.9600 ?
    C13 H13C . 0.9600 ?
    C14 H14A . 0.9600 ?
    C14 H14B . 0.9600 ?
    C14 H14C . 0.9600 ?
    C15 O5 . 1.420(7) ?
    C15 H15A . 0.9600 ?
    C15 H15B . 0.9600 ?
    C15 H15C . 0.9600 ?
    N1 H1 . 0.8600 ?
    N2 H2A . 0.8600 ?
loop_
    _geom_angle_atom_site_label_1
    _geom_angle_atom_site_label_2
    _geom_angle_atom_site_label_3
    _geom_angle_site_symmetry_1
    _geom_angle_site_symmetry_3
    _geom_angle
    _geom_angle_publ_flag
    C2 C1 O5 . . 114.0(5) ?
    C2 C1 C6 . . 121.3(4) ?
    O5 C1 C6 . . 124.6(5) ?
    C1 C2 C3 . . 119.3(4) ?
    C1 C2 H2 . . 120.4 ?
    C3 C2 H2 . . 120.4 ?
    O1 C3 C2 . . 116.3(4) ?
    O1 C3 C4 . . 122.9(4) ?
    C2 C3 C4 . . 120.8(4) ?
    C5 C4 C3 . . 118.1(4) ?
    C5 C4 C7 . . 122.8(4) ?
    C3 C4 C7 . . 119.1(4) ?
    C4 C5 C6 . . 122.5(4) ?
    C4 C5 H5 . . 118.8 ?
    C6 C5 H5 . . 118.8 ?
    C5 C6 C1 . . 118.1(5) ?
    C5 C6 H6 . . 121.0 ?
    C1 C6 H6 . . 121.0 ?
    N1 C7 C4 . . 112.2(4) ?
    N1 C7 C10 . . 107.3(3) ?
    C4 C7 C10 . . 109.1(3) ?
    N1 C7 H7 . . 109.4 ?
    C4 C7 H7 . . 109.4 ?
    C10 C7 H7 . . 109.4 ?
    O2 C8 N1 . . 121.7(4) ?
    O2 C8 N2 . . 121.1(4) ?
    N1 C8 N2 . . 117.2(3) ?
    N2 C9 O1 . . 110.5(3) ?
    N2 C9 C14 . . 109.8(3) ?
    O1 C9 C14 . . 103.5(3) ?
    N2 C9 C10 . . 109.8(3) ?
    O1 C9 C10 . . 107.8(3) ?
    C14 C9 C10 . . 115.2(4) ?
    C11 C10 C9 . . 115.1(4) ?
    C11 C10 C7 . . 109.1(4) ?
    C9 C10 C7 . . 105.3(3) ?
    C11 C10 H10 . . 109.1 ?
    C9 C10 H10 . . 109.1 ?
    C7 C10 H10 . . 109.1 ?
    O3 C11 O4 . . 123.8(5) ?
    O3 C11 C10 . . 126.1(4) ?
    O4 C11 C10 . . 110.0(4) ?
    O4 C12 C13 . . 110.9(5) ?
    O4 C12 H12A . . 109.5 ?
    C13 C12 H12A . . 109.5 ?
    O4 C12 H12B . . 109.5 ?
    C13 C12 H12B . . 109.5 ?
    H12A C12 H12B . . 108.1 ?
    C12 C13 H13A . . 109.5 ?
    C12 C13 H13B . . 109.5 ?
    H13A C13 H13B . . 109.5 ?
    C12 C13 H13C . . 109.5 ?
    H13A C13 H13C . . 109.5 ?
    H13B C13 H13C . . 109.5 ?
    C9 C14 H14A . . 109.5 ?
    C9 C14 H14B . . 109.5 ?
    H14A C14 H14B . . 109.5 ?
    C9 C14 H14C . . 109.5 ?
    H14A C14 H14C . . 109.5 ?
    H14B C14 H14C . . 109.5 ?
    O5 C15 H15A . . 109.5 ?
    O5 C15 H15B . . 109.5 ?
    H15A C15 H15B . . 109.5 ?
    O5 C15 H15C . . 109.5 ?
    H15A C15 H15C . . 109.5 ?
    H15B C15 H15C . . 109.5 ?
    C8 N1 C7 . . 120.4(4) ?
    C8 N1 H1 . . 119.8 ?
    C7 N1 H1 . . 119.8 ?
    C8 N2 C9 . . 126.1(3) ?
    C8 N2 H2A . . 117.0 ?
    C9 N2 H2A . . 117.0 ?
    C3 O1 C9 . . 116.7(3) ?
    C11 O4 C12 . . 117.5(4) ?
    C1 O5 C15 . . 119.1(5) ?
loop_
    _geom_torsion_atom_site_label_1
    _geom_torsion_atom_site_label_2
    _geom_torsion_atom_site_label_3
    _geom_torsion_atom_site_label_4
    _geom_torsion_site_symmetry_1
    _geom_torsion_site_symmetry_2
    _geom_torsion_site_symmetry_3
    _geom_torsion_site_symmetry_4
    _geom_torsion
    _geom_torsion_publ_flag
    O5 C1 C2 C3 . . . . -179.8(4) ?
    C6 C1 C2 C3 . . . . 0.4(7) ?
    C1 C2 C3 O1 . . . . -178.5(4) ?
    C1 C2 C3 C4 . . . . -0.5(7) ?
    O1 C3 C4 C5 . . . . 178.2(4) ?
    C2 C3 C4 C5 . . . . 0.4(6) ?
    O1 C3 C4 C7 . . . . -0.9(6) ?
    C2 C3 C4 C7 . . . . -178.7(4) ?
    C3 C4 C5 C6 . . . . -0.2(7) ?
    C7 C4 C5 C6 . . . . 178.9(4) ?
    C4 C5 C6 C1 . . . . 0.0(7) ?
    C2 C1 C6 C5 . . . . -0.2(7) ?
    O5 C1 C6 C5 . . . . -179.9(5) ?
    C5 C4 C7 N1 . . . . 87.0(5) ?
    C3 C4 C7 N1 . . . . -94.0(5) ?
    C5 C4 C7 C10 . . . . -154.3(4) ?
    C3 C4 C7 C10 . . . . 24.7(5) ?
    N2 C9 C10 C11 . . . . 69.2(5) ?
    O1 C9 C10 C11 . . . . -170.3(3) ?
    C14 C9 C10 C11 . . . . -55.3(5) ?
    N2 C9 C10 C7 . . . . -50.9(4) ?
    O1 C9 C10 C7 . . . . 69.5(4) ?
    C14 C9 C10 C7 . . . . -175.5(4) ?
    N1 C7 C10 C11 . . . . -59.5(4) ?
    C4 C7 C10 C11 . . . . 178.8(3) ?
    N1 C7 C10 C9 . . . . 64.6(4) ?
    C4 C7 C10 C9 . . . . -57.2(4) ?
    C9 C10 C11 O3 . . . . -12.8(7) ?
    C7 C10 C11 O3 . . . . 105.3(6) ?
    C9 C10 C11 O4 . . . . 170.0(4) ?
    C7 C10 C11 O4 . . . . -71.9(5) ?
    O2 C8 N1 C7 . . . . -175.1(4) ?
    N2 C8 N1 C7 . . . . 6.6(6) ?
    C4 C7 N1 C8 . . . . 75.5(5) ?
    C10 C7 N1 C8 . . . . -44.2(5) ?
    O2 C8 N2 C9 . . . . -169.1(4) ?
    N1 C8 N2 C9 . . . . 9.1(6) ?
    O1 C9 N2 C8 . . . . -103.2(5) ?
    C14 C9 N2 C8 . . . . 143.3(4) ?
    C10 C9 N2 C8 . . . . 15.7(6) ?
    C2 C3 O1 C9 . . . . -169.5(4) ?
    C4 C3 O1 C9 . . . . 12.6(6) ?
    N2 C9 O1 C3 . . . . 72.7(4) ?
    C14 C9 O1 C3 . . . . -169.9(4) ?
    C10 C9 O1 C3 . . . . -47.4(5) ?
    O3 C11 O4 C12 . . . . -6.2(8) ?
    C10 C11 O4 C12 . . . . 171.1(5) ?
    C13 C12 O4 C11 . . . . 96.3(7) ?
    C2 C1 O5 C15 . . . . -166.0(5) ?
    C6 C1 O5 C15 . . . . 13.8(8) ?
loop_
    _geom_hbond_atom_site_label_D
    _geom_hbond_atom_site_label_H
    _geom_hbond_atom_site_label_A
    _geom_hbond_site_symmetry_A
    _geom_hbond_distance_DH
    _geom_hbond_distance_HA
    _geom_hbond_distance_DA
    _geom_hbond_angle_DHA
    N1 H1 O2 2_655 0.86 2.12 2.962(5) 168
    N2 H2A O2 2_645 0.86 2.11 2.936(4) 162
    C14 H14B Cg1 2_646 0.96 2.62 3.570(6) 171
_iucr_refine_instructions_details
;
TITL DSM3 in P2(1)
CELL  0.71073   9.6982   7.4802  10.8293   90.000  111.252   90.000
ZERR     2.00   0.0014   0.0012   0.0017    0.000    0.005    0.000
LATT  -1
SYMM  - X, 1/2 + Y, - Z
SFAC  C    H    N    O
UNIT  30   36   4    10
MERG   2
FMAP   2
PLAN   25
ACTA
BOND   $H
CONF
EQIV $1 1-X, -1/2+Y, -Z
EQIV $2 1-X, 1/2+Y, -Z
EQIV $3 -X, 1/2+Y, -Z
HTAB N2 O2_$1
HTAB N2 O1_$2
HTAB C12 O3_$3
L.S.   4
WGHT    0.053700    0.750600
EXTI    0.027510
FVAR       0.36634
C1    1    0.905316    0.237887    0.575046    11.00000    0.03279    0.05861 =
         0.03731   -0.00267    0.00981    0.00194
C2    1    0.813152    0.095650    0.523898    11.00000    0.04355    0.04031 =
         0.03873    0.00261    0.01374    0.00609
AFIX  43
H2    2    0.842990   -0.019793    0.553491    11.00000   -1.20000
AFIX   0
C3    1    0.675288    0.125738    0.427787    11.00000    0.03999    0.02837 =
         0.03143   -0.00039    0.01572   -0.00129
C4    1    0.629262    0.297844    0.383695    11.00000    0.03887    0.02839 =
         0.02824    0.00120    0.01543    0.00346
C5    1    0.724528    0.436193    0.437476    11.00000    0.04633    0.03260 =
         0.03779    0.00011    0.02042   -0.00314
AFIX  43
H5    2    0.694846    0.551880    0.408455    11.00000   -1.20000
AFIX   0
C6    1    0.862865    0.410483    0.533074    11.00000    0.04607    0.04375 =
         0.04775   -0.00774    0.01829   -0.01489
AFIX  43
H6    2    0.925727    0.506559    0.568248    11.00000   -1.20000
AFIX   0
C7    1    0.476514    0.325370    0.280678    11.00000    0.04232    0.02265 =
         0.02831   -0.00058    0.01707    0.00043
AFIX  13
H7    2    0.435338    0.437884    0.298427    11.00000   -1.20000
AFIX   0
C8    1    0.492617    0.177188    0.087053    11.00000    0.03867    0.02599 =
         0.02914   -0.00042    0.01610    0.00130
C9    1    0.454402    0.003259    0.267012    11.00000    0.03679    0.02508 =
         0.02807    0.00204    0.01340   -0.00045
C10   1    0.377240    0.170588    0.287806    11.00000    0.03576    0.03132 =
         0.02984   -0.00164    0.01732    0.00138
AFIX  13
H10   2    0.372168    0.167120    0.376523    11.00000   -1.20000
AFIX   0
C11   1    0.224306    0.200139    0.187292    11.00000    0.04235    0.04044 =
         0.04158   -0.00448    0.01613    0.00171
C12   1    0.017830    0.395830    0.130808    11.00000    0.06019    0.07721 =
         0.06526    0.00891    0.01399    0.02797
AFIX  23
H12A  2    0.012123    0.370050    0.041300    11.00000   -1.20000
H12B  2    0.012251    0.524423    0.139567    11.00000   -1.20000
AFIX   0
C13   1   -0.107109    0.311002    0.153972    11.00000    0.06015    0.08351 =
         0.09866    0.01150    0.00344    0.00623
AFIX 137
H13A  2   -0.111910    0.186992    0.129940    11.00000   -1.50000
H13B  2   -0.197439    0.369307    0.101147    11.00000   -1.50000
H13C  2   -0.093701    0.321223    0.245980    11.00000   -1.50000
AFIX   0
C14   1    0.370286   -0.168870    0.259417    11.00000    0.05139    0.02968 =
         0.04696   -0.00169    0.02800   -0.00660
AFIX 137
H14A  2    0.282578   -0.168472    0.180951    11.00000   -1.50000
H14B  2    0.343229   -0.179248    0.336057    11.00000   -1.50000
H14C  2    0.431587   -0.268292    0.256414    11.00000   -1.50000
AFIX   0
C15   1    1.130052    0.327442    0.750255    11.00000    0.05665    0.08888 =
         0.05502    0.00380   -0.00608   -0.02014
AFIX 137
H15A  2    1.151286    0.415662    0.695251    11.00000   -1.50000
H15B  2    1.220890    0.275614    0.808527    11.00000   -1.50000
H15C  2    1.079421    0.382832    0.801708    11.00000   -1.50000
AFIX   0
N1    3    0.477811    0.328660    0.146366    11.00000    0.05802    0.02176 =
         0.02611    0.00547    0.01969    0.00689
AFIX  43
H1    2    0.468986    0.428764    0.105145    11.00000   -1.20000
AFIX   0
N2    3    0.490760    0.022556    0.150880    11.00000    0.04956    0.02020 =
         0.03567    0.00125    0.02445    0.00377
AFIX  43
H2A   2    0.513557   -0.073250    0.118718    11.00000   -1.20000
AFIX   0
O1    4    0.587545   -0.021113    0.383326    11.00000    0.04180    0.02636 =
         0.03147    0.00326    0.00919    0.00191
O2    4    0.503924    0.177366   -0.023612    11.00000    0.06182    0.02855 =
         0.03090    0.00146    0.02438   -0.00059
O3    4    0.170936    0.123985    0.086246    11.00000    0.05791    0.08860 =
         0.07051   -0.04066   -0.01051    0.01886
O4    4    0.159260    0.330431    0.225629    11.00000    0.06050    0.07371 =
         0.05143   -0.00369    0.00921    0.03736
O5    4    1.039185    0.191700    0.669324    11.00000    0.04410    0.07272 =
         0.06584   -0.00779   -0.00644    0.00736
HKLF 4
REM  DSM3 in P2(1)
REM R1 =  0.0713 for   2029 Fo > 4sig(Fo)  and  0.1091 for all   3030 data
REM    203 parameters refined using      1 restraints
END
WGHT      0.0546      0.7349
REM Highest difference peak  0.261,  deepest hole -0.248,  1-sigma level  0.053
Q1    1   0.1122  0.2180  0.1990  11.00000  0.05    0.26
Q2    1   0.6087  0.1924 -0.0263  11.00000  0.05    0.26
Q3    1   0.2813  0.3101  0.1374  11.00000  0.05    0.25
Q4    1   0.5828  0.1626  0.3004  11.00000  0.05    0.24
Q5    1  -0.3101  0.3418  0.1434  11.00000  0.05    0.23
Q6    1   0.0555  0.1899  0.0814  11.00000  0.05    0.21
Q7    1   0.6770  0.1737  0.0860  11.00000  0.05    0.21
Q8    1   0.2785  0.3316  0.2627  11.00000  0.05    0.20
Q9    1   1.2045  0.5011  0.6050  11.00000  0.05    0.20
Q10   1   0.3002  0.0315  0.1522  11.00000  0.05    0.19
Q11   1  -0.0065  0.2805  0.1266  11.00000  0.05    0.19
Q12   1   0.4294 -0.1085 -0.0244  11.00000  0.05    0.18
Q13   1  -0.0719  0.1759  0.0773  11.00000  0.05    0.18
Q14   1   0.2954  0.2214  0.0800  11.00000  0.05    0.18
Q15   1   0.3985  0.3129  0.1552  11.00000  0.05    0.18
Q16   1   0.3946  0.1922  0.1874  11.00000  0.05    0.18
Q17   1   0.8201  0.3523  0.5916  11.00000  0.05    0.18
Q18   1   0.3417  0.2981  0.2162  11.00000  0.05    0.18
Q19   1   0.3865  0.1676 -0.0435  11.00000  0.05    0.17
Q20   1   1.0985  0.2398  0.5955  11.00000  0.05    0.17
Q21   1   0.6029  0.1664  0.4615  11.00000  0.05    0.17
Q22   1   0.5538  0.1729  0.0487  11.00000  0.05    0.17
Q23   1   0.1112 -0.2403  0.1028  11.00000  0.05    0.17
Q24   1   0.9780  0.2485  0.7082  11.00000  0.05    0.17
Q25   1   0.6770  0.3835  0.5252  11.00000  0.05    0.17
;
