# Supplementary material for: Crystal structure of ethyl (2S)-9-meth­oxy-2-methyl-4-oxo-3,4,5,6-tetra­hydro-2H- 2,6-methano­benzo[g][1,3,5]oxa­diazocine-11-carboxyl­ate
Source: Acta Crystallogr E Crystallogr Commun. 2015 Jan 17;71(Pt 2):o117–8. doi: 10.1107/S2056989015000559 (PMC4384574; doi:10.1107/S2056989015000559)
Supplement: Supplementary file 2 [file e-71-0o117-Isup2.hkl]

#
# h,k,l, Fc-squared, Fo-squared, sigma(Fo-squared) and status flag
#
data_I
_shelx_title ' DSM3 in P2(1)'
_shelx_refln_list_code          4
_shelx_F_calc_maximum       89.37
_exptl_crystal_F_000       324.00
_reflns_d_resolution_high  0.7856
 
loop_
 _symmetry_equiv_pos_as_xyz
 'x, y, z'
 '-x, y+1/2, -z'
 
_cell_length_a     9.6982
_cell_length_b     7.4802
_cell_length_c    10.8293
_cell_angle_alpha  90.000
_cell_angle_beta  111.252
_cell_angle_gamma  90.000
 
_shelx_F_squared_multiplier     1.000
 
loop_
 _refln_index_h
 _refln_index_k
 _refln_index_l
 _refln_F_squared_calc
 _refln_F_squared_meas
 _refln_F_squared_sigma
 _refln_observed_status
   1  -9   0        8.21       15.11      5.26 o
   2  -9   0        6.44        9.14      4.69 o
   3  -9   0        4.35       10.53      5.03 o
   0  -8   0       62.85       69.03     10.51 o
   1  -8   0       18.76       23.40      5.37 o
   2  -8   0       11.54       10.37      4.47 o
   3  -8   0       10.31        7.89      4.21 o
   4  -8   0        9.47        5.34      9.65 o
   5  -8   0       11.65        6.27      4.12 o
   6  -8   0        7.80        3.95      6.26 o
   1  -7   0       69.02       80.48      5.91 o
   2  -7   0        1.97        2.38      3.47 o
   3  -7   0       35.18       20.23      4.50 o
   4  -7   0       35.78       35.42      4.92 o
   5  -7   0        7.97        6.92      7.17 o
   6  -7   0       12.62       -0.61     12.00 o
   7  -7   0       12.66        3.58     13.82 o
   0  -6   0      629.20      665.49     19.01 o
   1  -6   0      564.49      587.76     13.95 o
   2  -6   0      391.21      360.31     12.22 o
   3  -6   0      101.64      107.44      6.72 o
   4  -6   0      128.60      121.05      5.82 o
   5  -6   0       14.02       10.29      5.04 o
   6  -6   0       36.50       35.56      6.59 o
   7  -6   0       57.67       64.03      8.57 o
   8  -6   0       29.70       33.46      6.86 o
   1  -5   0       68.80       71.53      5.17 o
   2  -5   0      172.33      155.94      6.52 o
   3  -5   0        0.76       -0.04      1.82 o
   4  -5   0       46.51       51.42      3.55 o
   5  -5   0        9.87       13.22      3.92 o
   6  -5   0      127.57      123.23      6.72 o
   7  -5   0       11.79        6.73      6.86 o
   8  -5   0       20.26        5.93      9.84 o
   9  -5   0        4.72        1.86      3.87 o
   0  -4   0      122.88      119.24      5.85 o
   1  -4   0      124.87      120.36      3.71 o
   2  -4   0      155.95      173.83      4.38 o
   3  -4   0       60.72       66.24      2.75 o
   4  -4   0      167.00      161.40      4.19 o
   5  -4   0        8.04       10.76      2.14 o
   6  -4   0      236.09      253.60      6.74 o
   7  -4   0        0.05       -1.72      1.72 o
   8  -4   0        0.32       -1.34      2.80 o
   9  -4   0        4.93       -1.28      4.40 o
  10  -4   0        1.80       -9.02      9.02 o
   1  -3   0      180.00      184.50      3.27 o
   2  -3   0      192.09      199.94      3.95 o
   3  -3   0      366.54      380.21      5.54 o
   4  -3   0       40.16       59.51      3.07 o
   5  -3   0       17.89       21.99      2.23 o
   6  -3   0      516.24      500.51      9.03 o
   7  -3   0      154.46      135.42      5.86 o
   8  -3   0       24.53       18.16      4.15 o
   9  -3   0        5.70       -5.74      7.68 o
  10  -3   0        3.65        1.17      3.69 o
   0  -2   0     1307.70     1498.63     19.81 o
   1  -2   0      332.70      319.50      3.94 o
   2  -2   0       74.36       71.25      1.70 o
   3  -2   0        4.99        3.05      0.79 o
   4  -2   0      219.84      222.48      4.56 o
   5  -2   0       55.71       73.84      2.87 o
   6  -2   0       56.68       59.90      2.88 o
   7  -2   0      258.03      256.72      5.87 o
   8  -2   0      101.83      105.90     16.78 o
   9  -2   0        3.76        4.01      2.67 o
  10  -2   0        6.38        6.82      3.03 o
  11  -2   0        3.91        9.02      9.61 o
   1  -1   0      134.13      146.52      3.94 o
   2  -1   0      301.54      290.03      5.63 o
   3  -1   0       32.18       24.77      1.17 o
   4  -1   0      566.13      530.46      6.25 o
   5  -1   0      138.85      151.25      3.46 o
   6  -1   0       13.78       15.44      2.66 o
   7  -1   0      151.98      153.30      5.20 o
   8  -1   0       26.16       20.75      4.88 o
   9  -1   0       75.85       62.75     11.59 o
  10  -1   0       12.80        9.89      4.02 o
  11  -1   0        1.85        3.57      2.82 o
   1   0   0     1235.55      902.64     35.62 o
   2   0   0     2812.10     2820.93     26.24 o
   3   0   0     2870.78     2912.04     27.05 o
   4   0   0        0.03        2.29      0.60 o
   5   0   0       77.26       68.48      1.95 o
   6   0   0      443.75      399.25      6.28 o
   7   0   0       42.64       41.33      2.80 o
   8   0   0      100.03       95.24      5.25 o
   9   0   0       42.35       40.45      4.91 o
  10   0   0        7.03       11.08      3.14 o
  11   0   0        0.12        2.78      2.76 o
   1   1   0      133.55      142.29      4.62 o
   2   1   0      302.16      290.56      3.53 o
   3   1   0       32.30       25.95      1.21 o
   4   1   0      565.92      531.76      6.43 o
   5   1   0      138.81      148.93      3.38 o
   6   1   0       13.81       14.31      1.52 o
   7   1   0      152.32      152.03      5.63 o
   8   1   0       26.16       23.53      4.93 o
   9   1   0       75.90       60.80     12.59 o
  10   1   0       12.79       15.30      3.81 o
  11   1   0        1.86        5.24      2.97 o
   0   2   0     1309.41     1522.92     18.37 o
   1   2   0      333.22      314.57      4.31 o
   2   2   0       74.60       70.22      2.05 o
   3   2   0        5.01        4.91      0.79 o
   4   2   0      219.31      215.00      4.02 o
   5   2   0       55.84       75.64      2.57 o
   6   2   0       56.57       57.15      2.63 o
   7   2   0      258.09      254.50      5.83 o
   8   2   0      101.87       97.14      6.26 o
   9   2   0        3.75        2.29      3.53 o
  10   2   0        6.41        8.15      3.38 o
  11   2   0        3.91        7.13      3.72 o
   1   3   0      180.16      185.24      3.25 o
   2   3   0      192.07      198.91      3.59 o
   3   3   0      366.11      372.48      5.38 o
   4   3   0       40.02       50.43      3.76 o
   5   3   0       17.94       18.26      1.93 o
   6   3   0      516.22      490.39      8.54 o
   7   3   0      154.44      144.92      8.22 o
   8   3   0       24.58       17.88      3.75 o
   9   3   0        5.69       -0.04      3.35 o
  10   3   0        3.67        1.12      5.06 o
   0   4   0      122.70      113.82      4.92 o
   1   4   0      124.99      117.13      3.90 o
   2   4   0      156.19      172.93      4.86 o
   3   4   0       60.55       68.65      3.10 o
   4   4   0      167.09      160.20      4.30 o
   5   4   0        8.03       12.46      1.93 o
   6   4   0      236.07      238.71     10.80 o
   7   4   0        0.05        2.16      3.07 o
   8   4   0        0.32       -1.92      5.92 o
   9   4   0        4.93        2.33      5.83 o
  10   4   0        1.79        3.29      9.35 o
   1   5   0       69.02       77.32      4.02 o
   2   5   0      172.03      160.67      5.40 o
   3   5   0        0.75       -0.42      1.58 o
   4   5   0       46.60       52.17      3.77 o
   5   5   0        9.83       14.24      2.66 o
   6   5   0      127.65      127.94      6.57 o
   7   5   0       11.85        9.68      7.94 o
   8   5   0       20.25       20.27      7.79 o
   9   5   0        4.71        1.68      6.52 o
   0   6   0      629.07      691.97     17.41 o
   1   6   0      564.39      597.48     11.85 o
   2   6   0      391.22      373.11      9.08 o
   3   6   0      101.78      113.10      5.67 o
   4   6   0      128.66      126.80      5.74 o
   5   6   0       13.98       14.28      2.96 o
   6   6   0       36.42       51.28     13.53 o
   7   6   0       57.54       60.94     11.22 o
   8   6   0       29.70       35.91     17.51 o
   1   7   0       69.03       64.71      5.67 o
   2   7   0        1.98       -2.26      2.48 o
   3   7   0       35.06       27.52      4.85 o
   4   7   0       35.73       34.58      4.04 o
   5   7   0        7.94       15.93      7.38 o
   6   7   0       12.65        6.26     10.21 o
   7   7   0       12.65       10.25     15.69 o
   0   8   0       62.77       72.15     15.80 o
   1   8   0       18.76       15.08      6.09 o
   2   8   0       11.50        8.63      7.26 o
   3   8   0       10.34        8.24      8.10 o
   4   8   0        9.50        5.81      4.10 o
   5   8   0       11.63        4.18     12.07 o
   6   8   0        7.80       -1.55     18.33 o
   1   9   0        8.23        8.18      9.03 o
   2   9   0        6.46       -0.85      8.12 o
   3   9   0        4.34        6.41      4.47 o
  -3  -9   1       20.90       34.04      8.35 o
  -2  -9   1       13.65       10.08      4.73 o
  -1  -9   1       42.08       52.74     11.29 o
   0  -9   1       13.55       24.82      6.21 o
   1  -9   1        1.53        1.94      4.45 o
   2  -9   1        4.72        3.40      4.34 o
   3  -9   1       31.33       37.21     13.27 o
  -6  -8   1        5.68        0.23     12.78 o
  -5  -8   1       22.21       16.15      7.97 o
  -4  -8   1       11.86       26.18      5.71 o
  -3  -8   1       11.01       13.55      4.45 o
  -2  -8   1        8.87       10.21      4.06 o
  -1  -8   1       20.46       21.87      5.28 o
   0  -8   1       22.55       29.85      5.92 o
   1  -8   1       27.93       25.61      5.61 o
   2  -8   1       55.12       65.13      7.75 o
   3  -8   1       29.68       26.74      5.62 o
   4  -8   1       10.09        9.11      4.19 o
   5  -8   1        6.01        0.94      4.29 o
  -8  -7   1       19.98       15.80      6.11 o
  -7  -7   1       14.62        3.91     12.63 o
  -6  -7   1       10.39        3.73      9.87 o
  -5  -7   1       51.26       44.38      5.11 o
  -4  -7   1       33.61       32.91      4.22 o
  -3  -7   1       34.34       37.85      5.42 o
  -2  -7   1       96.51      107.64      7.94 o
  -1  -7   1       89.66       93.46      6.42 o
   0  -7   1      110.25      111.01      7.43 o
   1  -7   1      111.08      123.09      8.99 o
   2  -7   1        2.06        2.47      3.42 o
   3  -7   1      147.64      146.23      8.25 o
   4  -7   1       16.22       12.64      4.66 o
   5  -7   1       13.08        9.86      4.74 o
   6  -7   1        6.94       -0.40      7.19 o
   7  -7   1       12.33       11.03      5.81 o
  -9  -6   1        8.68        9.02      4.62 o
  -8  -6   1        2.34        6.48      3.95 o
  -7  -6   1       13.89       11.48      4.92 o
  -6  -6   1       26.23       15.08      7.44 o
  -5  -6   1       54.19       55.95      4.86 o
  -4  -6   1        4.97        0.94      2.46 o
  -3  -6   1      128.54      138.47      7.49 o
  -2  -6   1       46.31       47.76      5.08 o
  -1  -6   1       21.33       26.88      5.33 o
   0  -6   1      243.95      234.01      7.44 o
   1  -6   1      282.70      279.97     11.22 o
   2  -6   1      130.35      123.54      7.06 o
   3  -6   1      171.48      139.74      7.06 o
   4  -6   1      154.60      165.89     11.19 o
   5  -6   1       78.81       71.97      6.76 o
   6  -6   1       40.20       30.77      6.74 o
   7  -6   1       34.32       32.12     14.31 o
   8  -6   1       33.01       18.81     12.71 o
 -10  -5   1        0.61        2.61      3.65 o
  -9  -5   1        0.13       -3.61      9.58 o
  -8  -5   1        1.02       -4.52      7.67 o
  -7  -5   1       30.51       19.42      8.20 o
  -6  -5   1        3.07        1.61      4.66 o
  -5  -5   1       15.96       10.19      2.18 o
  -4  -5   1       26.48       23.09      2.99 o
  -3  -5   1       49.90       51.61      4.21 o
  -2  -5   1       51.16       50.17      4.82 o
  -1  -5   1       79.90       76.66      4.77 o
   0  -5   1       98.99      118.48      5.45 o
   1  -5   1      154.74      145.12      6.13 o
   2  -5   1        4.95        3.97      2.15 o
   3  -5   1       23.69       21.43      3.33 o
   4  -5   1       28.88       31.05      4.17 o
   5  -5   1       82.09       76.79      6.73 o
   6  -5   1       56.45       58.23      5.20 o
   7  -5   1       29.71       22.11      6.89 o
   8  -5   1        3.01        6.33      4.55 o
   9  -5   1        3.88        7.23      4.92 o
 -10  -4   1       16.47       12.78     10.69 o
  -9  -4   1        5.46       -1.61      4.84 o
  -8  -4   1       33.23       30.05      9.32 o
  -7  -4   1      266.90      262.18      9.38 o
  -6  -4   1      125.25      118.16      4.61 o
  -5  -4   1       17.62       26.58      2.65 o
  -4  -4   1      136.85      133.38      3.61 o
  -3  -4   1       91.34       76.85      3.16 o
  -2  -4   1       81.31       88.22      3.42 o
  -1  -4   1      169.07      145.92      4.48 o
   0  -4   1       80.76       76.67      3.71 o
   1  -4   1      141.93      145.31      4.35 o
   2  -4   1      137.53      142.72      4.08 o
   3  -4   1       19.57       22.38      2.17 o
   4  -4   1       29.62       29.98      2.58 o
   5  -4   1       97.70      105.30      4.72 o
   6  -4   1       98.81       92.97      5.61 o
   7  -4   1        1.62        2.49      2.38 o
   8  -4   1       25.47       23.76      9.32 o
   9  -4   1        2.59        1.68      6.26 o
 -11  -3   1        0.94       -9.02      9.02 o
 -10  -3   1        0.24       -3.48      5.55 o
  -9  -3   1       20.58       22.36     10.28 o
  -8  -3   1       75.85       82.05      8.46 o
  -7  -3   1       72.94       74.19      3.49 o
  -6  -3   1       35.81       35.57      2.61 o
  -5  -3   1       89.55       86.47      3.30 o
  -4  -3   1      366.08      372.73      5.59 o
  -3  -3   1     1276.91     1285.07     13.86 o
  -2  -3   1     2395.86     2397.77     21.46 o
  -1  -3   1      104.00      112.03      2.58 o
   0  -3   1      608.15      630.40      7.83 o
   1  -3   1      605.41      600.05      6.68 o
   2  -3   1      616.52      612.50      7.35 o
   3  -3   1       25.78       34.46      2.28 o
   4  -3   1       96.48      133.43     10.80 o
   5  -3   1       26.90       39.23      2.95 o
   6  -3   1       42.76       55.35      3.54 o
   7  -3   1       54.65       54.38      4.52 o
   8  -3   1        3.74        0.78      2.98 o
   9  -3   1        2.16       -7.23      8.42 o
  10  -3   1        0.52        2.01      3.20 o
 -11  -2   1        4.04        1.64      8.49 o
 -10  -2   1        0.09        0.57      3.69 o
  -9  -2   1       70.50       67.62     10.14 o
  -8  -2   1       27.88       22.51      8.05 o
  -7  -2   1      123.49      111.82      3.61 o
  -6  -2   1        7.87        9.20      1.36 o
  -5  -2   1      133.38      147.80      3.59 o
  -4  -2   1        9.72        9.34      1.01 o
  -3  -2   1     1191.39     1163.56     10.66 o
  -2  -2   1      497.56      481.30      5.43 o
  -1  -2   1      148.18      146.58      3.73 o
   0  -2   1      482.37      543.74      5.60 o
   1  -2   1     1272.37     1147.26     10.44 o
   2  -2   1       92.00       86.46      2.27 o
   3  -2   1      460.34      468.03      6.86 o
   4  -2   1      180.38      189.44      4.60 o
   5  -2   1        8.90       10.78      1.66 o
   6  -2   1        1.34        3.26      2.95 o
   7  -2   1      181.51      172.49      6.47 o
   8  -2   1       38.58       39.28     10.81 o
   9  -2   1        4.68        1.63      2.77 o
  10  -2   1        4.01        5.29      3.22 o
 -11  -1   1        0.14        0.67      8.79 o
 -10  -1   1       10.20       13.30      2.99 o
  -9  -1   1       45.87       47.96      8.68 o
  -8  -1   1       57.27       36.93      3.68 o
  -7  -1   1       61.06       62.06      2.76 o
  -6  -1   1      156.87      142.13      4.72 o
  -5  -1   1       84.24       78.76      2.28 o
  -4  -1   1      178.78      160.47      4.55 o
  -3  -1   1      640.14      549.80      8.83 o
  -2  -1   1       64.71       63.97      1.73 o
  -1  -1   1     5561.02     5762.67     51.10 o
   0  -1   1     2211.34     2460.30     23.45 o
   1  -1   1      651.31      625.37     13.95 o
   2  -1   1       23.68       20.87      1.35 o
   3  -1   1      577.20      557.93      7.22 o
   4  -1   1      546.28      575.31      7.81 o
   5  -1   1       66.01       73.51      2.62 o
   6  -1   1       38.90       51.22      7.73 o
   7  -1   1        3.92        2.39      1.53 o
   8  -1   1        1.42        0.97      2.46 o
   9  -1   1       20.67       14.57      3.99 o
  10  -1   1        0.58       -0.63      2.65 o
  11  -1   1        3.46        5.50      3.14 o
 -11   0   1        0.02        8.05      8.64 o
 -10   0   1       27.83       30.38      3.93 o
  -9   0   1       16.09       12.68      2.94 o
  -8   0   1        3.43        0.39      1.14 o
  -7   0   1        0.95        0.14      0.67 o
  -6   0   1      202.90      186.52      3.49 o
  -5   0   1      120.54      118.45      2.43 o
  -4   0   1       30.55       27.22      1.40 o
  -3   0   1     1741.85     1584.43     47.14 o
  -1   0   1       19.57        5.45      0.60 o
   0   0   1      108.59       22.42      1.01 o
   1   0   1     1382.04     1389.85     12.71 o
   2   0   1     2358.30     2316.20     20.50 o
   3   0   1     1552.44     1558.10     13.77 o
   4   0   1     3553.84     3495.54     30.50 o
   5   0   1       84.11       98.25      2.79 o
   6   0   1      280.44      276.29      5.10 o
   7   0   1      204.45      195.66      4.91 o
   8   0   1      150.77      131.93      7.62 o
   9   0   1       44.36       45.97     11.63 o
  10   0   1       58.61       60.34      7.57 o
  11   0   1       10.41        8.27      4.66 o
 -11   1   1        0.15       14.53      8.57 o
 -10   1   1       10.24       16.41      3.43 o
  -9   1   1       45.85       41.76      4.02 o
  -8   1   1       57.17       52.80      7.53 o
  -7   1   1       61.02       53.92      2.67 o
  -6   1   1      156.88      140.16      3.81 o
  -5   1   1       84.22       80.84      1.87 o
  -4   1   1      178.95      160.29      2.46 o
  -3   1   1      640.26      563.48      6.14 o
  -2   1   1       64.79       63.89      1.28 o
  -1   1   1     5563.20     5801.12     49.10 o
   0   1   1     2211.37     2466.29     20.44 o
   1   1   1      651.43      628.81     13.23 o
   2   1   1       23.68       21.99      1.23 o
   3   1   1      576.53      546.32      6.22 o
   4   1   1      545.39      586.30      7.85 o
   5   1   1       65.88       73.98      2.70 o
   6   1   1       38.82       53.60      2.72 o
   7   1   1        3.90        2.18      1.31 o
   8   1   1        1.44       -0.38      2.27 o
   9   1   1       20.65       24.12      5.51 o
  10   1   1        0.58        4.47      3.12 o
  11   1   1        3.46        5.26      3.60 o
 -11   2   1        4.03        4.35      3.80 o
 -10   2   1        0.09        1.97      4.99 o
  -9   2   1       70.48       77.59      9.42 o
  -8   2   1       27.83       27.88      3.86 o
  -7   2   1      123.39      114.05      3.44 o
  -6   2   1        7.93        7.77      1.13 o
  -5   2   1      133.33      137.36      3.14 o
  -4   2   1        9.65        8.29      0.87 o
  -3   2   1     1192.28     1164.49     11.78 o
  -2   2   1      497.85      472.26      5.38 o
  -1   2   1      147.98      143.68      4.21 o
   0   2   1      482.97      541.11      5.75 o
   1   2   1     1271.29     1152.98     10.75 o
   2   2   1       92.32       87.08      2.16 o
   3   2   1      460.11      463.83      5.67 o
   4   2   1      180.38      183.26      3.88 o
   5   2   1        8.92       11.24      1.53 o
   6   2   1        1.31        3.90      1.23 o
   7   2   1      181.43      172.65      5.80 o
   8   2   1       38.59       37.75      7.19 o
   9   2   1        4.70        1.65      6.09 o
  10   2   1        4.03        7.20      3.56 o
 -11   3   1        0.92        3.32      4.84 o
 -10   3   1        0.24        2.62      4.19 o
  -9   3   1       20.59       28.91      4.22 o
  -8   3   1       75.84       75.45      6.43 o
  -7   3   1       73.01       68.13      3.41 o
  -6   3   1       35.89       34.10      2.37 o
  -5   3   1       89.56       86.20      3.00 o
  -4   3   1      365.96      366.74      6.42 o
  -3   3   1     1276.57     1281.91     14.08 o
  -2   3   1     2396.39     2402.94     22.03 o
  -1   3   1      104.13      112.48      2.52 o
   0   3   1      608.35      642.79      7.09 o
   1   3   1      605.70      602.33      6.86 o
   2   3   1      616.29      610.29      7.63 o
   3   3   1       25.70       30.52      1.92 o
   4   3   1       96.41      113.90      5.72 o
   5   3   1       26.75       39.39      2.74 o
   6   3   1       42.66       54.03      4.27 o
   7   3   1       54.69       60.61      8.02 o
   8   3   1        3.75        3.60      2.93 o
   9   3   1        2.17        1.51      3.08 o
  10   3   1        0.51        3.15      3.56 o
 -10   4   1       16.47       18.62      6.62 o
  -9   4   1        5.48        3.35      3.62 o
  -8   4   1       33.27       37.10      7.38 o
  -7   4   1      266.68      272.35     12.44 o
  -6   4   1      125.30      111.92      4.28 o
  -5   4   1       17.54       27.96      2.40 o
  -4   4   1      136.65      139.43      4.31 o
  -3   4   1       91.32       78.52      3.13 o
  -2   4   1       81.41       89.31      3.10 o
  -1   4   1      169.19      148.74      4.25 o
   0   4   1       80.77       81.50      3.35 o
   1   4   1      142.32      151.19      4.62 o
   2   4   1      137.38      145.23      4.16 o
   3   4   1       19.66       20.30      2.93 o
   4   4   1       29.65       31.29      3.26 o
   5   4   1       97.89      103.24      5.52 o
   6   4   1       98.92       93.51      5.54 o
   7   4   1        1.62       -0.77      3.43 o
   8   4   1       25.51       29.04      5.97 o
   9   4   1        2.61        2.72      5.79 o
  10   4   1        8.18       16.37      5.35 o
 -10   5   1        0.61       -1.56      4.92 o
  -9   5   1        0.13       -1.04      4.62 o
  -8   5   1        1.02        0.77      4.08 o
  -7   5   1       30.59       25.26      5.31 o
  -6   5   1        3.09        2.37      2.26 o
  -5   5   1       15.98       12.34      2.67 o
  -4   5   1       26.49       21.43      2.48 o
  -3   5   1       49.93       54.93      3.49 o
  -2   5   1       51.05       45.90      3.14 o
  -1   5   1       79.95       79.00      4.09 o
   0   5   1       99.21      121.79      4.83 o
   1   5   1      154.52      142.92      5.13 o
   2   5   1        4.89        3.97      1.81 o
   3   5   1       23.72       19.49      2.63 o
   4   5   1       28.76       34.93      3.89 o
   5   5   1       82.20       89.54      5.72 o
   6   5   1       56.47       55.98      5.31 o
   7   5   1       29.70       32.32      6.05 o
   8   5   1        3.00       -0.06      5.48 o
   9   5   1        3.85       11.90      5.04 o
  -9   6   1        8.71        8.19     11.44 o
  -8   6   1        2.35       -0.09      8.53 o
  -7   6   1       13.94       13.61      5.23 o
  -6   6   1       26.30       23.56      6.56 o
  -5   6   1       54.19       63.33      5.85 o
  -4   6   1        5.01        1.89      2.11 o
  -3   6   1      128.43      139.78      6.07 o
  -2   6   1       46.18       41.02      3.66 o
  -1   6   1       21.45       27.80      4.61 o
   0   6   1      244.02      246.87      7.48 o
   1   6   1      282.81      283.36      8.08 o
   2   6   1      130.04      123.37      5.98 o
   3   6   1      171.38      152.99      6.62 o
   4   6   1      154.55      167.85      6.77 o
   5   6   1       78.74       72.38      5.95 o
   6   6   1       40.29       41.23      8.01 o
   7   6   1       34.33       45.93     13.90 o
   8   6   1       33.00       40.81     18.11 o
  -7   7   1       14.60       20.98      8.23 o
  -6   7   1       10.35        7.04      7.49 o
  -5   7   1       51.27       54.59      8.95 o
  -4   7   1       33.61       33.03      3.72 o
  -3   7   1       34.38       33.88      3.84 o
  -2   7   1       96.66       98.04      8.12 o
  -1   7   1       89.72       86.20      7.59 o
   0   7   1      110.35      112.97      9.41 o
   1   7   1      111.02      120.16     11.23 o
   2   7   1        2.07       -1.67      2.52 o
   3   7   1      147.59      149.16      9.21 o
   4   7   1       16.20       13.60      5.28 o
   5   7   1       13.04        8.16      7.15 o
   6   7   1        6.95        2.50     12.97 o
   7   7   1       12.32       12.25     13.90 o
  -6   8   1        5.68        0.71     16.65 o
  -5   8   1       22.17       20.97     18.07 o
  -4   8   1       11.86       19.83      4.40 o
  -3   8   1       10.99        8.21      3.67 o
  -2   8   1        8.84        4.95      5.03 o
  -1   8   1       20.42       24.46      4.03 o
   0   8   1       22.57       30.63      5.53 o
   1   8   1       28.00       23.77      7.68 o
   2   8   1       55.21       64.66     10.85 o
   3   8   1       29.67       24.71      7.05 o
   4   8   1       10.06        7.92      4.55 o
   5   8   1        6.02        0.28     16.24 o
  -3   9   1       20.92       25.82     10.37 o
  -2   9   1       13.68        3.48      6.00 o
  -1   9   1       42.08       28.58      6.14 o
   0   9   1       13.52       13.44      6.99 o
   1   9   1        1.53       -0.15      3.80 o
   2   9   1        4.70        0.17      4.03 o
   3   9   1       31.27       30.74     11.80 o
  -3  -9   2        6.35        6.47      4.73 o
  -2  -9   2        4.05        3.32      4.31 o
  -1  -9   2       34.11       31.71      6.33 o
   0  -9   2        4.33        2.90      4.51 o
   1  -9   2        5.60        6.14      4.79 o
   2  -9   2       10.85       10.41      4.79 o
  -4  -8   2       37.01       43.10      6.54 o
  -3  -8   2       21.61       27.50      5.38 o
  -2  -8   2       15.32       21.47      4.37 o
  -1  -8   2       11.25       13.46      4.75 o
   0  -8   2       14.92       21.22      5.22 o
   1  -8   2       11.19        9.18      4.28 o
   2  -8   2        1.22        1.06      3.55 o
   3  -8   2        5.51        6.21      4.04 o
   4  -8   2       15.77       14.20      4.63 o
   5  -8   2       17.46       16.07      7.99 o
  -8  -7   2        0.08       -2.24      3.95 o
  -7  -7   2        0.38       -1.12      4.17 o
  -6  -7   2        1.82       -1.27      3.22 o
  -5  -7   2        5.40        3.11      3.38 o
  -4  -7   2       10.29       12.07      3.99 o
  -3  -7   2       12.93       19.66      4.48 o
  -2  -7   2       32.23       31.17      4.63 o
  -1  -7   2       74.99       74.82      6.45 o
   0  -7   2       83.96       84.14      6.57 o
   1  -7   2       43.57       49.68      6.11 o
   2  -7   2       72.55       84.21      8.09 o
   3  -7   2       55.40       47.79      5.77 o
   4  -7   2       34.92       38.38      6.33 o
   5  -7   2       24.02       17.32      5.83 o
   6  -7   2       21.96       14.02     13.71 o
  -9  -6   2        1.81        2.91      3.87 o
  -8  -6   2        9.33        4.25      3.65 o
  -7  -6   2        4.70        4.10      4.17 o
  -6  -6   2        3.85        3.03      2.97 o
  -5  -6   2        0.59       -2.13      2.13 o
  -4  -6   2        3.77        1.82      2.44 o
  -3  -6   2       83.97       80.70      5.89 o
  -2  -6   2      159.32      154.97      7.31 o
  -1  -6   2       40.91       44.27      5.71 o
   0  -6   2      288.75      316.32     10.70 o
   1  -6   2       24.47       17.66      4.29 o
   2  -6   2        3.69        2.96      2.84 o
   3  -6   2        0.95       -1.62      2.50 o
   4  -6   2       80.87       82.82     10.41 o
   5  -6   2       46.02       55.08      5.92 o
   6  -6   2        1.81        6.49      3.34 o
   7  -6   2        4.77        1.34      4.25 o
   8  -6   2       10.17        5.14      5.74 o
 -10  -5   2        0.37        0.89      3.35 o
  -9  -5   2        5.58        4.92      3.58 o
  -8  -5   2        8.32       12.22      4.10 o
  -7  -5   2      103.39      107.31      8.58 o
  -6  -5   2       48.45       43.80      5.35 o
  -5  -5   2        2.41       -0.80      1.66 o
  -4  -5   2       55.73       51.60      4.42 o
  -3  -5   2       92.00       81.77      4.88 o
  -2  -5   2        8.00        6.98      2.29 o
  -1  -5   2       63.10       73.96      4.79 o
   0  -5   2       17.72       22.83      3.24 o
   1  -5   2       21.97       18.81      2.89 o
   2  -5   2       35.05       29.71      3.39 o
   3  -5   2       24.66       23.74      3.34 o
   4  -5   2       73.23       69.14      8.30 o
   5  -5   2       32.95       38.77      4.65 o
   6  -5   2       16.70       12.93      5.82 o
   7  -5   2        5.20        0.03      7.64 o
   8  -5   2        7.89        6.71      4.92 o
 -10  -4   2        9.26       10.00      7.41 o
  -9  -4   2       30.09       25.10      4.88 o
  -8  -4   2       87.03       75.65     11.33 o
  -7  -4   2       56.71       58.82      4.81 o
  -6  -4   2      110.70      112.64      4.31 o
  -5  -4   2       44.82       44.26      2.84 o
  -4  -4   2      148.93      146.01      4.15 o
  -3  -4   2      600.02      601.96     10.01 o
  -2  -4   2      352.26      360.09      7.39 o
  -1  -4   2       78.18       92.88      3.76 o
   0  -4   2      573.55      615.08     10.57 o
   1  -4   2      238.29      234.76      5.60 o
   2  -4   2       94.06       96.33      4.44 o
   3  -4   2      212.24      214.09      6.20 o
   4  -4   2        3.93        3.60      2.32 o
   5  -4   2      422.06      437.53     11.67 o
   6  -4   2       53.61       55.96      4.98 o
   7  -4   2        8.28        4.98      6.04 o
   8  -4   2        7.89        2.27      3.85 o
   9  -4   2        2.57        7.38      4.84 o
 -11  -3   2        0.12       -6.93      7.90 o
 -10  -3   2        0.46        1.78      2.98 o
  -9  -3   2       20.95       14.59      5.70 o
  -8  -3   2       22.09       20.09      4.17 o
  -7  -3   2       61.10       60.01      3.10 o
  -6  -3   2       58.57       49.25      2.39 o
  -5  -3   2      233.51      248.68      4.65 o
  -4  -3   2      227.19      248.32      7.15 o
  -3  -3   2      109.47      108.64      4.78 o
  -2  -3   2      307.81      279.96      4.62 o
  -1  -3   2       91.55      114.54      3.52 o
   0  -3   2       26.63       22.66      1.26 o
   1  -3   2      164.37      164.96      3.61 o
   2  -3   2      154.60      160.69      4.11 o
   3  -3   2       58.12       51.05      2.80 o
   4  -3   2      284.72      280.21      6.64 o
   5  -3   2      261.42      250.74      6.51 o
   6  -3   2      332.22      352.03     10.73 o
   7  -3   2       28.03       28.79      3.93 o
   8  -3   2        8.26        5.64      7.04 o
   9  -3   2        2.40       -6.56      9.69 o
  10  -3   2        1.86        1.34      3.43 o
 -11  -2   2        1.28       -4.17      7.38 o
 -10  -2   2       27.19       20.90      2.90 o
  -9  -2   2       57.51       55.11      4.55 o
  -8  -2   2       33.46       35.32      4.47 o
  -7  -2   2        9.36        9.20      1.38 o
  -6  -2   2      228.59      227.17      5.37 o
  -5  -2   2      215.46      238.64      5.33 o
  -4  -2   2      149.02      138.98      2.59 o
  -3  -2   2     1196.42     1141.92     10.88 o
  -2  -2   2     1196.91     1127.22     10.95 o
  -1  -2   2      589.79      574.71      7.72 o
   0  -2   2     1860.59     1998.31     17.79 o
   1  -2   2      445.66      433.71      5.36 o
   2  -2   2      280.16      297.03      4.53 o
   3  -2   2      454.44      422.64      6.51 o
   4  -2   2       95.81      104.13      3.77 o
   5  -2   2       48.08       54.42      3.14 o
   6  -2   2      192.25      187.99      5.63 o
   7  -2   2      113.92      101.73      7.80 o
   8  -2   2        0.97       -0.43      2.47 o
   9  -2   2        4.37        1.68      4.77 o
  10  -2   2        2.56       -0.85      4.32 o
 -11  -1   2        4.10        4.40      8.27 o
 -10  -1   2        4.51        8.57      7.68 o
  -9  -1   2       56.41       60.80      3.23 o
  -8  -1   2       12.08       12.02      1.47 o
  -7  -1   2       25.05       25.36      1.60 o
  -6  -1   2      224.44      204.10      4.30 o
  -5  -1   2       35.88       34.91      1.13 o
  -4  -1   2      200.77      182.87      2.59 o
  -3  -1   2      521.94      441.73      5.65 o
  -2  -1   2     3327.97     3106.59     26.96 o
  -1  -1   2     4879.34     5056.25     50.03 o
   0  -1   2     2167.22     2367.94     27.07 o
   1  -1   2        6.04       10.47      1.19 o
   2  -1   2       81.84       76.41      2.01 o
   3  -1   2     1080.80     1052.47     12.52 o
   4  -1   2      241.88      274.06      5.06 o
   5  -1   2      122.45      128.99      4.45 o
   6  -1   2       19.50       26.00      2.44 o
   7  -1   2       49.87       48.67      5.03 o
   8  -1   2       23.92       16.72      3.91 o
   9  -1   2       10.28        8.89      3.58 o
  10  -1   2        1.74       -0.46      2.88 o
 -11   0   2        0.11        7.23      7.53 o
 -10   0   2       32.48       35.48     10.14 o
  -9   0   2        3.50        4.17      1.53 o
  -8   0   2       11.68       10.25      1.41 o
  -7   0   2      170.29      153.95      3.41 o
  -6   0   2      123.13      122.33      2.81 o
  -5   0   2        0.04       -0.97      2.68 o
  -4   0   2        3.86        9.46      3.13 o
  -3   0   2       23.33       22.44      3.65 o
  -2   0   2     2032.27     1899.79     24.15 o
  -1   0   2     1653.14     1479.73     13.70 o
   0   0   2      706.74      698.45      9.22 o
   1   0   2      467.69      628.22     19.93 o
   2   0   2       38.34       44.69      1.81 o
   3   0   2        8.40       11.26      0.93 o
   4   0   2      194.07      193.36      3.69 o
   5   0   2      238.03      237.34      4.44 o
   6   0   2       11.08        9.18      1.67 o
   7   0   2       91.89      104.48      5.21 o
   8   0   2       87.35       72.61     15.10 o
   9   0   2       18.94       19.19      4.30 o
  10   0   2       10.45       11.13      4.47 o
 -11   1   2        4.11        9.46      8.05 o
 -10   1   2        4.50        5.48      2.75 o
  -9   1   2       56.39       56.74      4.10 o
  -8   1   2       12.08       10.83      1.88 o
  -7   1   2       25.05       22.15      1.86 o
  -6   1   2      224.29      212.35      4.62 o
  -5   1   2       35.94       32.25      3.26 o
  -4   1   2      200.85      176.74      2.63 o
  -3   1   2      522.01      447.96      5.51 o
  -2   1   2     3327.77     3145.56     29.52 o
  -1   1   2     4881.28     5081.31     44.04 o
   0   1   2     2167.27     2397.13     19.59 o
   1   1   2        6.05       11.08      0.88 o
   2   1   2       81.88       75.65      1.95 o
   3   1   2     1080.84     1050.17     10.90 o
   4   1   2      241.88      274.60      5.32 o
   5   1   2      122.63      132.47      3.91 o
   6   1   2       19.62       24.50      2.23 o
   7   1   2       49.83       46.31      5.61 o
   8   1   2       24.02       24.67      4.67 o
   9   1   2       10.23       10.40      3.97 o
  10   1   2        1.71        1.35      3.00 o
 -11   2   2        1.29       18.11      8.57 o
 -10   2   2       27.16       27.71      4.18 o
  -9   2   2       57.47       52.51      4.51 o
  -8   2   2       33.40       35.61      3.63 o
  -7   2   2        9.39        8.90      1.24 o
  -6   2   2      228.72      220.54      4.25 o
  -5   2   2      215.38      232.93      3.47 o
  -4   2   2      149.04      139.69      2.62 o
  -3   2   2     1196.44     1125.93     11.01 o
  -2   2   2     1196.66     1119.78     11.32 o
  -1   2   2      589.69      577.66      7.16 o
   0   2   2     1859.73     2003.97     19.10 o
   1   2   2      445.49      432.20      5.19 o
   2   2   2      279.63      297.54      4.48 o
   3   2   2      454.23      420.50      6.78 o
   4   2   2       95.74      102.76      3.43 o
   5   2   2       48.04       57.04      3.01 o
   6   2   2      192.20      191.70      5.26 o
   7   2   2      113.82      101.66      6.04 o
   8   2   2        0.98       -1.49      3.50 o
   9   2   2        4.40        7.95      3.68 o
  10   2   2        2.58        3.86      6.15 o
 -11   3   2        0.12        0.95      7.47 o
 -10   3   2        0.47        2.86      5.96 o
  -9   3   2       20.99       14.64      4.08 o
  -8   3   2       22.22       16.20      3.25 o
  -7   3   2       61.01       62.69      2.88 o
  -6   3   2       58.69       48.59      3.66 o
  -5   3   2      233.10      238.37      4.98 o
  -4   3   2      227.06      244.62      4.69 o
  -3   3   2      109.78      113.56      4.26 o
  -2   3   2      308.05      287.93      4.41 o
  -1   3   2       91.38      110.50      3.94 o
   0   3   2       26.59       27.31      1.47 o
   1   3   2      164.82      168.23      3.65 o
   2   3   2      154.60      155.39      4.02 o
   3   3   2       58.08       46.22      3.24 o
   4   3   2      284.86      284.47      6.63 o
   5   3   2      261.32      255.87      6.58 o
   6   3   2      332.36      359.47      9.38 o
   7   3   2       28.08       28.87      4.31 o
   8   3   2        8.25        6.32      5.11 o
   9   3   2        2.39        4.95      3.79 o
  10   3   2        1.85        7.38      4.73 o
 -10   4   2        9.25       18.23     14.46 o
  -9   4   2       30.09       32.27      5.27 o
  -8   4   2       87.16       78.00      7.09 o
  -7   4   2       56.79       69.74      6.46 o
  -6   4   2      110.70      111.86      4.16 o
  -5   4   2       44.97       41.15      2.67 o
  -4   4   2      148.77      139.07      5.28 o
  -3   4   2      600.27      584.91      8.36 o
  -2   4   2      352.74      359.68      6.13 o
  -1   4   2       78.12       95.11      3.57 o
   0   4   2      573.45      616.16      9.67 o
   1   4   2      238.17      236.33      5.44 o
   2   4   2       94.12       94.34      3.67 o
   3   4   2      211.90      209.23      6.08 o
   4   4   2        3.93        2.53      2.88 o
   5   4   2      421.93      451.83     11.22 o
   6   4   2       53.61       60.14      6.82 o
   7   4   2        8.26        9.14      4.31 o
   8   4   2        7.91        4.15      5.73 o
   9   4   2        2.58        6.33      4.25 o
 -10   5   2        0.36        6.56      4.92 o
  -9   5   2        5.58        2.68      6.22 o
  -8   5   2        8.32        9.92      4.84 o
  -7   5   2      103.38      114.93      8.66 o
  -6   5   2       48.51       44.55      5.27 o
  -5   5   2        2.41       -0.88      1.96 o
  -4   5   2       55.64       52.72      3.89 o
  -3   5   2       92.02       91.90      4.53 o
  -2   5   2        8.00        8.80      1.99 o
  -1   5   2       63.20       77.72      4.80 o
   0   5   2       17.68       18.72      2.41 o
   1   5   2       21.86       14.39      2.25 o
   2   5   2       34.96       37.55      3.18 o
   3   5   2       24.73       22.73      2.34 o
   4   5   2       73.18       67.99      6.06 o
   5   5   2       32.97       43.57      5.86 o
   6   5   2       16.76       12.49      3.38 o
   7   5   2        5.19       -2.50      9.61 o
   8   5   2        7.87        9.50      4.99 o
  -9   6   2        1.81       -4.28      4.35 o
  -8   6   2        9.35        3.86      5.40 o
  -7   6   2        4.68        4.78     10.36 o
  -6   6   2        3.86        3.79      3.95 o
  -5   6   2        0.59       -2.31      2.31 o
  -4   6   2        3.74        0.85      2.14 o
  -3   6   2       83.98       72.20      4.49 o
  -2   6   2      159.30      153.53      6.33 o
  -1   6   2       41.02       48.79      6.13 o
   0   6   2      288.68      325.43      8.72 o
   1   6   2       24.32       22.64      3.08 o
   2   6   2        3.67        3.56      2.38 o
   3   6   2        0.94       -1.48      2.18 o
   4   6   2       81.02       85.89      6.22 o
   5   6   2       46.11       52.95      5.52 o
   6   6   2        1.82       -3.87      9.65 o
   7   6   2        4.77        5.37      5.51 o
   8   6   2       10.16       12.74      8.57 o
  -8   7   2        0.08       -5.90     11.36 o
  -7   7   2        0.38       -4.77      4.77 o
  -6   7   2        1.81       -5.19      7.90 o
  -5   7   2        5.41       -1.49      6.20 o
  -4   7   2       10.31        6.94      2.86 o
  -3   7   2       12.95       12.56      3.13 o
  -2   7   2       32.28       31.80      3.85 o
  -1   7   2       75.04       70.50      5.97 o
   0   7   2       84.10       85.74      5.48 o
   1   7   2       43.52       42.83      4.48 o
   2   7   2       72.47       68.03      8.63 o
   3   7   2       55.41       48.65      5.46 o
   4   7   2       34.92       36.75      8.21 o
   5   7   2       24.08       28.38     19.45 o
   6   7   2       22.00       11.29     15.20 o
  -4   8   2       37.03       36.67      5.15 o
  -3   8   2       21.67       23.67      3.92 o
  -2   8   2       15.32       13.65      4.89 o
  -1   8   2       11.22       11.24      3.65 o
   0   8   2       14.88       16.56      4.92 o
   1   8   2       11.16        8.00      3.81 o
   2   8   2        1.21        4.35      3.80 o
   3   8   2        5.49        4.07      6.07 o
   4   8   2       15.75       10.95      8.59 o
   5   8   2       17.43        7.67     16.43 o
  -4   9   2       12.56       29.96     12.59 o
  -3   9   2        6.31        7.67      5.51 o
  -2   9   2        4.04        3.89      4.45 o
  -1   9   2       34.15       41.30      5.79 o
   0   9   2        4.34       -4.98      4.98 o
   1   9   2        5.58       -1.97      6.18 o
   2   9   2       10.86        4.09      8.96 o
  -3  -9   3       31.31       33.35      6.81 o
  -2  -9   3       16.40       26.97      6.18 o
  -1  -9   3        0.69        3.77      4.64 o
   0  -9   3        1.76        1.83      4.11 o
   1  -9   3        3.45        5.19      4.32 o
  -5  -8   3        8.33        3.56      4.79 o
  -4  -8   3        4.06        4.61      3.68 o
  -3  -8   3        2.79        4.12      3.99 o
  -2  -8   3       16.81       20.00      4.53 o
  -1  -8   3       17.53       20.75      5.30 o
   0  -8   3        3.38        3.25      4.08 o
   1  -8   3        0.91        2.20      3.95 o
   2  -8   3       19.68       12.53     10.55 o
   3  -8   3        2.12        1.46      3.91 o
   4  -8   3        4.04       -2.34      3.52 o
  -8  -7   3        0.19       -1.86      4.25 o
  -6  -7   3        6.28       10.40      5.03 o
  -5  -7   3       20.15       23.79      5.06 o
  -4  -7   3        7.53       16.09      6.32 o
  -3  -7   3       27.95       28.76      5.27 o
  -2  -7   3       36.22       36.82      5.07 o
  -1  -7   3       13.06       11.07      3.55 o
   0  -7   3       26.70       38.93      6.01 o
   1  -7   3        2.33        5.36      3.66 o
   2  -7   3        7.86        5.02      3.51 o
   3  -7   3        1.33        4.41      3.47 o
   4  -7   3        3.59        2.22      4.52 o
   5  -7   3        1.75        6.17      3.90 o
   6  -7   3        4.21        4.17      6.33 o
  -9  -6   3        6.49       10.51      4.32 o
  -8  -6   3        9.12        7.08      4.25 o
  -7  -6   3        0.70        2.05      6.89 o
  -6  -6   3        6.48        4.99      3.65 o
  -5  -6   3       50.99       46.87      4.36 o
  -4  -6   3       21.28       29.67      4.08 o
  -3  -6   3       85.21       86.48      6.01 o
  -2  -6   3       67.64       73.77      5.99 o
  -1  -6   3      121.51      119.90      6.84 o
   0  -6   3       73.66       77.00      5.61 o
   1  -6   3       38.33       40.17      8.08 o
   2  -6   3       33.82       25.24      4.36 o
   3  -6   3       89.00       75.37      5.51 o
   4  -6   3       51.19       51.19      7.67 o
   5  -6   3        4.97        9.84      4.55 o
   6  -6   3        9.32        9.40      4.89 o
   7  -6   3        8.66        8.35      5.74 o
 -10  -5   3       14.23      -10.28     10.28 o
  -9  -5   3       43.46       38.76      5.96 o
  -8  -5   3        9.18        7.02     13.34 o
  -7  -5   3        8.49        6.78      3.73 o
  -6  -5   3        5.70        8.14      3.00 o
  -5  -5   3       10.17       10.04      2.10 o
  -4  -5   3      104.69      120.54      4.64 o
  -3  -5   3       55.33       56.75      4.53 o
  -2  -5   3       31.43       38.94      4.12 o
  -1  -5   3       11.14       10.70      2.71 o
   0  -5   3       77.38       81.72      4.88 o
   1  -5   3        1.13        3.58      2.17 o
   2  -5   3       10.98       10.96      2.86 o
   3  -5   3        8.80        5.75      2.81 o
   4  -5   3       98.21       95.75     10.20 o
   5  -5   3        5.09       13.97      3.82 o
   6  -5   3        3.66        0.49      2.86 o
   7  -5   3        2.10       -4.33      6.56 o
   8  -5   3        3.40        5.89      5.14 o
 -10  -4   3        2.55       -7.68      7.68 o
  -9  -4   3        0.16       -2.23      4.81 o
  -8  -4   3       58.06       57.94     12.75 o
  -7  -4   3       21.03       16.14      3.49 o
  -6  -4   3       38.83       55.01      3.01 o
  -5  -4   3       89.49       92.12      3.58 o
  -4  -4   3       71.12       81.53      3.48 o
  -3  -4   3       28.55       31.01      2.39 o
  -2  -4   3      341.03      353.17      7.43 o
  -1  -4   3       36.87       55.03      3.95 o
   0  -4   3      309.73      330.26      7.08 o
   1  -4   3       62.26       71.08      3.74 o
   2  -4   3      147.42      154.39      5.60 o
   3  -4   3      173.60      177.95      6.80 o
   4  -4   3      173.59      180.38      7.19 o
   5  -4   3       49.10       52.56      5.00 o
   6  -4   3        7.81        5.29      3.14 o
   7  -4   3       27.73       25.81      5.54 o
   8  -4   3        2.44       -0.67      3.65 o
   9  -4   3       20.52        5.14     13.79 o
 -11  -3   3        2.64       -7.53      7.53 o
 -10  -3   3        0.67       -3.65      7.08 o
  -9  -3   3        4.81        6.28      2.26 o
  -8  -3   3      164.11      149.26      6.42 o
  -7  -3   3        8.61        6.12      1.70 o
  -6  -3   3       15.29       19.45      1.83 o
  -5  -3   3       66.81       77.26      2.70 o
  -4  -3   3      355.53      342.76      5.57 o
  -3  -3   3      825.45      835.17     10.62 o
  -2  -3   3       28.17       32.61      2.13 o
  -1  -3   3       18.82       21.41      1.82 o
   0  -3   3      104.46      113.74      3.52 o
   1  -3   3      507.88      558.06      9.17 o
   2  -3   3      177.25      186.76      6.06 o
   3  -3   3        5.81       10.42      2.32 o
   4  -3   3       89.69       86.02      5.16 o
   5  -3   3      129.23      159.78      8.00 o
   6  -3   3      136.49      143.43      9.53 o
   7  -3   3       22.14       20.54      3.78 o
   8  -3   3        1.77       -6.78      9.39 o
   9  -3   3        1.61        1.12      3.58 o
 -11  -2   3        0.62       -1.19      7.75 o
  -9  -2   3      151.01      145.47     17.98 o
  -8  -2   3       72.37       88.20     13.94 o
  -7  -2   3       78.75       77.49      2.30 o
  -6  -2   3       54.45       62.46      3.35 o
  -5  -2   3      178.10      181.38      4.16 o
  -4  -2   3      184.60      184.25      4.52 o
  -3  -2   3       62.43       54.31      1.83 o
  -2  -2   3      693.75      658.41      7.31 o
  -1  -2   3      382.61      366.08      5.02 o
   0  -2   3      619.52      655.43      7.31 o
   1  -2   3       35.65       40.48      3.59 o
   2  -2   3      372.50      368.78      6.16 o
   3  -2   3        3.98        4.01      1.36 o
   4  -2   3      254.21      268.07      6.42 o
   5  -2   3      139.43      142.05      5.03 o
   6  -2   3      208.10      211.07      7.89 o
   7  -2   3        8.67        7.42      3.75 o
   8  -2   3        7.96        5.89      3.95 o
   9  -2   3        2.52        2.38     10.36 o
 -12  -1   3        7.43       12.82      9.84 o
 -11  -1   3       35.92       30.26     10.43 o
  -9  -1   3        4.84        6.45      3.47 o
  -8  -1   3       10.85       13.71      6.26 o
  -7  -1   3       30.79       23.55      6.11 o
  -6  -1   3       65.26       83.52      9.92 o
  -5  -1   3       14.76       20.60      1.25 o
  -4  -1   3      307.97      281.39      3.43 o
  -3  -1   3      173.67      159.47      2.60 o
  -2  -1   3      220.93      221.91      3.25 o
  -1  -1   3      173.94      168.02      2.66 o
   0  -1   3      186.50      189.94      3.04 o
   1  -1   3       22.21       17.31      1.34 o
   2  -1   3       43.42       41.07      2.64 o
   3  -1   3      463.28      467.31      6.98 o
   4  -1   3       67.77      101.46      5.61 o
   5  -1   3        4.19        3.63      1.75 o
   6  -1   3      124.28      127.44      4.92 o
   7  -1   3       33.28       36.85      4.09 o
   8  -1   3       21.42       18.40      4.24 o
   9  -1   3        3.22        2.09      2.84 o
  10  -1   3        0.09        1.33      3.61 o
 -12   0   3        0.98       10.58      8.79 o
 -11   0   3        0.52       16.02      8.64 o
 -10   0   3        0.00        5.89      3.91 o
  -9   0   3       33.56       28.74      5.31 o
  -8   0   3        3.24        2.30      3.24 o
  -7   0   3        0.18        1.27      3.87 o
  -6   0   3      130.65      129.40     12.16 o
  -5   0   3       92.56      102.06      8.65 o
  -4   0   3       28.79       52.85      5.74 o
  -3   0   3      865.78      733.46      7.89 o
  -2   0   3     7986.68     8269.72     94.35 o
  -1   0   3     2669.06     2583.68     24.39 o
   0   0   3      409.18      538.29     14.20 o
   1   0   3       26.83       47.08      2.11 o
   2   0   3      977.76      954.02      9.11 o
   3   0   3      649.67      640.86      7.78 o
   4   0   3       29.54       53.30      7.75 o
   5   0   3       77.99      136.73      4.70 o
   6   0   3        2.03       -0.21      1.34 o
   7   0   3       10.65        9.41      2.56 o
   8   0   3        0.25        0.83      2.97 o
   9   0   3        2.98       -0.15      4.02 o
  10   0   3        7.50       10.47      4.42 o
 -12   1   3        7.44       16.77      9.76 o
 -11   1   3       35.96       28.04      6.75 o
  -9   1   3        4.85        4.67      3.87 o
  -8   1   3       10.82        9.09      2.97 o
  -7   1   3       30.75       29.76      2.15 o
  -6   1   3       65.12       74.15      2.68 o
  -5   1   3       14.87       24.74      1.48 o
  -4   1   3      308.11      269.03      6.43 o
  -3   1   3      173.68      163.06      2.52 o
  -2   1   3      221.41      223.71      3.21 o
  -1   1   3      173.88      168.51      2.58 o
   0   1   3      187.19      186.29      2.82 o
   1   1   3       22.23       21.18      1.79 o
   2   1   3       43.48       41.72      1.79 o
   3   1   3      462.94      466.27      7.22 o
   4   1   3       67.79      127.43      7.05 o
   5   1   3        4.22        6.08      1.50 o
   6   1   3      124.12      123.45      4.50 o
   7   1   3       33.28       31.55      3.37 o
   8   1   3       21.38       21.37      4.96 o
   9   1   3        3.23        3.93      3.37 o
  10   1   3        0.09        1.91      3.51 o
 -11   2   3        0.63        1.18      9.43 o
 -10   2   3       64.30       85.15     10.27 o
  -9   2   3      151.15      160.80     15.50 o
  -8   2   3       72.37       75.15      3.37 o
  -7   2   3       78.87       84.96      4.62 o
  -6   2   3       54.31       60.62      6.11 o
  -5   2   3      177.79      179.87      3.09 o
  -4   2   3      184.80      183.25      3.37 o
  -3   2   3       62.40       56.16      1.87 o
  -2   2   3      694.59      655.65      7.69 o
  -1   2   3      382.23      373.94      5.59 o
   0   2   3      619.71      648.40      7.25 o
   1   2   3       35.78       46.15      3.93 o
   2   2   3      371.89      368.16      6.01 o
   3   2   3        4.01        6.01      1.29 o
   4   2   3      254.00      270.17      5.83 o
   5   2   3      139.14      142.79      5.47 o
   6   2   3      208.35      221.54      7.18 o
   7   2   3        8.74        4.57      2.42 o
   8   2   3        7.93        6.39      3.48 o
   9   2   3        2.54        7.69      3.77 o
 -11   3   3        2.62        2.48     11.62 o
 -10   3   3        0.68       -2.31      5.81 o
  -9   3   3        4.83        4.38      2.68 o
  -8   3   3      164.02      167.98      7.43 o
  -7   3   3        8.65        5.23      1.32 o
  -6   3   3       15.35       20.50      2.17 o
  -5   3   3       66.82       75.28      2.56 o
  -4   3   3      355.64      333.41      5.67 o
  -3   3   3      826.18      837.30     10.69 o
  -2   3   3       28.16       31.83      1.92 o
  -1   3   3       18.86       19.55      1.53 o
   0   3   3      104.46      114.30      3.19 o
   1   3   3      506.72      539.08      8.71 o
   2   3   3      177.30      181.28      5.33 o
   3   3   3        5.85        7.87      2.03 o
   4   3   3       89.54       91.65      4.47 o
   5   3   3      129.49      162.98      7.76 o
   6   3   3      136.58      150.23      6.31 o
   7   3   3       22.13       19.37      4.20 o
   8   3   3        1.78        3.66      3.73 o
   9   3   3        1.60        0.41      3.61 o
 -11   4   3        0.10       -1.86      8.72 o
 -10   4   3        2.56        3.27      4.58 o
  -9   4   3        0.16       -1.44      3.36 o
  -8   4   3       57.91       58.42      6.36 o
  -7   4   3       21.00       25.23      5.52 o
  -6   4   3       38.94       50.73      3.81 o
  -5   4   3       89.63       90.20      3.62 o
  -4   4   3       71.29       80.61      3.18 o
  -3   4   3       28.66       26.75      1.86 o
  -2   4   3      340.85      350.92      6.79 o
  -1   4   3       36.78       52.20      2.96 o
   0   4   3      309.94      328.60      6.76 o
   1   4   3       62.25       73.14      3.45 o
   2   4   3      147.50      149.33      4.98 o
   3   4   3      173.75      179.06      6.56 o
   4   4   3      173.37      186.89      7.00 o
   5   4   3       49.11       54.93      4.80 o
   6   4   3        7.81        8.42      2.72 o
   7   4   3       27.70       34.59      7.59 o
   8   4   3        2.44       -0.23      5.68 o
   9   4   3       20.45       21.65     11.57 o
 -10   5   3       14.23       13.52     10.47 o
  -9   5   3       43.47       56.69      7.24 o
  -8   5   3        9.19       11.45      4.73 o
  -7   5   3        8.51        0.83      4.60 o
  -6   5   3        5.66        7.75      3.00 o
  -5   5   3       10.21       12.39      2.54 o
  -4   5   3      104.33      114.01      5.51 o
  -3   5   3       55.21       49.33      2.98 o
  -2   5   3       31.44       32.51      2.91 o
  -1   5   3       11.17       10.32      2.12 o
   0   5   3       77.34       79.37      4.27 o
   1   5   3        1.13        3.48      1.86 o
   2   5   3       10.96       10.19      2.25 o
   3   5   3        8.78        6.80      2.61 o
   4   5   3       98.27       90.83      7.45 o
   5   5   3        5.07       12.92      3.99 o
   6   5   3        3.68        2.54      3.30 o
   7   5   3        2.12        3.96      4.32 o
   8   5   3        3.40        5.36      4.67 o
  -9   6   3        6.49       -1.14     10.62 o
  -8   6   3        9.16        3.05      4.74 o
  -7   6   3        0.71        0.07      4.13 o
  -6   6   3        6.49        5.47      4.27 o
  -5   6   3       50.96       52.38      4.85 o
  -4   6   3       21.33       21.87      3.28 o
  -3   6   3       85.29       82.24      4.83 o
  -2   6   3       67.59       76.09      4.85 o
  -1   6   3      121.46      129.71      6.71 o
   0   6   3       73.60       80.52      4.79 o
   1   6   3       38.24       40.35      4.83 o
   2   6   3       33.92       35.52      3.71 o
   3   6   3       89.04       84.18      5.80 o
   4   6   3       51.26       50.07      5.37 o
   5   6   3        4.99        7.01      4.41 o
   6   6   3        9.29        0.71      9.87 o
   7   6   3        8.64       14.90      5.24 o
  -8   7   3        0.18       -7.61     11.07 o
  -6   7   3        6.31        3.50      5.08 o
  -5   7   3       20.06       23.24      8.08 o
  -4   7   3        7.53       11.72      3.07 o
  -3   7   3       27.90       21.72      3.41 o
  -2   7   3       36.20       31.21      3.78 o
  -1   7   3       13.05       10.79      2.98 o
   0   7   3       26.82       27.08      3.65 o
   1   7   3        2.31        2.25      2.72 o
   2   7   3        7.84        7.25      3.45 o
   3   7   3        1.32        3.41      4.51 o
   4   7   3        3.60        1.94      6.46 o
   5   7   3        1.74       -2.93      6.59 o
   6   7   3        4.23       -0.60      5.59 o
  -5   8   3        8.33       12.08     10.40 o
  -4   8   3        4.10        1.53      4.78 o
  -3   8   3        2.79        2.82      3.01 o
  -2   8   3       16.80       13.83      3.44 o
  -1   8   3       17.49       17.36      4.84 o
   0   8   3        3.37        2.07      2.88 o
   1   8   3        0.91       -0.19      4.14 o
   2   8   3       19.74       14.90      7.02 o
   3   8   3        2.10        9.07      4.43 o
   4   8   3        4.03        4.19      4.38 o
  -3   9   3       31.39       32.26      5.77 o
  -2   9   3       16.44       17.50      4.02 o
  -1   9   3        0.68        1.44      3.67 o
   0   9   3        1.76       -2.11      6.13 o
   1   9   3        3.43        5.64      3.97 o
  -2  -9   4       17.96       22.69      6.30 o
  -1  -9   4       12.05       11.68      5.20 o
   0  -9   4        7.94        9.64      5.33 o
  -5  -8   4        1.55        0.47      5.14 o
  -4  -8   4        2.94        2.10      4.02 o
  -3  -8   4        0.98       -0.16      3.59 o
  -2  -8   4        1.37        3.58      3.74 o
  -1  -8   4        3.79        3.11      4.40 o
   0  -8   4        5.39        9.18      4.81 o
   1  -8   4        4.54        7.22      4.80 o
   2  -8   4        0.61        0.14      3.84 o
   3  -8   4        1.19        6.79      4.03 o
  -5  -7   4       38.68       31.21      4.54 o
  -4  -7   4        1.32        5.26      6.42 o
  -3  -7   4       86.98       89.45      7.72 o
  -2  -7   4       73.44       70.40      6.58 o
  -1  -7   4       39.62       34.17      5.22 o
   0  -7   4       18.30       20.99      5.17 o
   1  -7   4       21.23       22.57      6.52 o
   2  -7   4       43.23       50.37      6.11 o
   3  -7   4        5.05        4.48      4.48 o
   4  -7   4        1.62        4.81      3.55 o
   5  -7   4       13.47       10.20      8.36 o
  -9  -6   4        1.01        2.24      3.35 o
  -8  -6   4        2.72        5.81      3.87 o
  -7  -6   4        2.45        5.81      6.86 o
  -6  -6   4       11.50       10.39      3.79 o
  -5  -6   4        9.98       15.52      4.49 o
  -4  -6   4       70.96       70.00      9.79 o
  -3  -6   4       63.84       60.00      5.64 o
  -2  -6   4        2.22        1.00      2.85 o
  -1  -6   4      153.69      149.80      7.73 o
   0  -6   4       14.81       13.49      5.01 o
   1  -6   4       12.53       11.34      3.56 o
   2  -6   4        3.29        0.32      3.77 o
   3  -6   4       19.45       13.96      3.97 o
   4  -6   4        6.61        6.83      3.60 o
   5  -6   4        8.45       10.67      5.53 o
   6  -6   4        3.82        4.17      4.92 o
  -9  -5   4       49.71       54.26      6.11 o
  -8  -5   4        1.71        1.94      3.20 o
  -7  -5   4        4.53        6.89      4.29 o
  -6  -5   4        1.04        0.57      2.02 o
  -5  -5   4       46.66       41.28      5.14 o
  -4  -5   4       57.81       56.64      3.92 o
  -3  -5   4       17.30       18.03      3.36 o
  -2  -5   4       48.86       45.01      4.53 o
  -1  -5   4       59.69       56.04      6.65 o
   0  -5   4        4.03       -0.34      2.18 o
   1  -5   4        1.53        2.14      2.51 o
   2  -5   4       21.01       19.30      3.58 o
   3  -5   4        4.26        4.07      3.00 o
   4  -5   4      181.32      182.05     11.71 o
   5  -5   4        0.87        4.94      6.32 o
   6  -5   4        1.96       -2.24      3.73 o
   7  -5   4        1.98       -6.43      9.24 o
 -10  -4   4       17.68        1.42      8.57 o
  -9  -4   4       20.44       15.45      9.20 o
  -8  -4   4       44.03       40.85      5.07 o
  -7  -4   4       23.61       18.18      3.51 o
  -6  -4   4        2.24        5.19      1.53 o
  -5  -4   4       66.56       57.18      4.61 o
  -4  -4   4        0.70        0.89      1.37 o
  -3  -4   4       32.65       30.51      3.40 o
  -2  -4   4       12.78       13.91      2.12 o
  -1  -4   4       58.31       54.47      3.71 o
   0  -4   4       96.18      108.76      6.65 o
   1  -4   4      150.34      155.74      5.76 o
   2  -4   4       55.53       51.48      4.83 o
   3  -4   4       10.66        9.46      2.86 o
   4  -4   4      110.45      116.76      6.52 o
   5  -4   4        9.14       11.24      3.61 o
   6  -4   4       11.85       12.14      3.97 o
   7  -4   4        9.45        6.57      5.07 o
   8  -4   4       12.01        2.30     11.89 o
 -11  -3   4        1.27       -7.15      7.15 o
 -10  -3   4       18.50        3.35      7.15 o
  -9  -3   4       37.03       22.06      8.20 o
  -8  -3   4       59.03       53.30      3.81 o
  -7  -3   4        0.95        0.43      1.01 o
  -6  -3   4        6.68        7.67      1.32 o
  -5  -3   4       39.58       35.55      2.71 o
  -4  -3   4      654.28      619.66      9.21 o
  -3  -3   4        1.85        1.37      0.96 o
  -2  -3   4      108.39      109.50      3.45 o
  -1  -3   4      404.93      435.85      7.33 o
   0  -3   4       21.28       24.70      2.92 o
   1  -3   4      247.04      242.78      7.03 o
   2  -3   4       46.01       45.43      3.73 o
   3  -3   4      393.84      382.82      9.69 o
   4  -3   4        4.83        5.54      2.42 o
   5  -3   4      104.71      135.66      7.59 o
   6  -3   4       25.12       21.25      3.89 o
   7  -3   4        6.23        1.77     10.51 o
   8  -3   4        3.02       -9.76      9.76 o
   9  -3   4       11.03       -0.88     12.52 o
 -11  -2   4        7.61        2.83      7.90 o
 -10  -2   4       10.37        5.74      7.30 o
  -9  -2   4        6.01       11.85      6.86 o
  -8  -2   4        7.96       10.58      5.74 o
  -7  -2   4        9.74       10.20      2.07 o
  -6  -2   4       61.83       61.55      2.04 o
  -5  -2   4      199.85      207.59      4.44 o
  -4  -2   4       62.27       61.72      2.71 o
  -3  -2   4       91.14       85.18      2.41 o
  -2  -2   4      109.21       97.10      2.55 o
  -1  -2   4      396.36      391.16      5.81 o
   0  -2   4      106.72      101.33      3.34 o
   1  -2   4      275.26      284.92      7.59 o
   2  -2   4      130.39      124.38      5.07 o
   3  -2   4       32.24       34.51      3.30 o
   4  -2   4      124.57      146.13      6.31 o
   5  -2   4      219.58      215.46      8.04 o
   6  -2   4        0.55       -1.19      3.02 o
   7  -2   4       24.68       18.75      5.46 o
   8  -2   4        5.52        0.36      4.84 o
   9  -2   4        9.27        6.16      7.04 o
 -12  -1   4        1.58        8.49      9.31 o
 -11  -1   4       45.61       39.36     10.73 o
 -10  -1   4       22.32       61.63     10.81 o
  -9  -1   4       17.60       11.85      6.78 o
  -8  -1   4       11.50        6.11      5.22 o
  -7  -1   4      102.84      108.67     11.93 o
  -6  -1   4        0.70        9.61      3.73 o
  -5  -1   4      134.17      134.47      2.35 o
  -4  -1   4      201.00      203.04      7.60 o
  -3  -1   4      514.82      467.98      5.31 o
  -2  -1   4      100.09       90.52      2.21 o
  -1  -1   4      114.29      108.08      2.39 o
   0  -1   4       91.25       95.24      2.21 o
   1  -1   4       19.63       22.50      2.30 o
   2  -1   4      784.87      749.34      9.41 o
   3  -1   4       56.38       49.68      3.20 o
   4  -1   4       31.61       26.41      5.86 o
   5  -1   4      123.64      123.37      6.01 o
   6  -1   4       12.28       15.05      3.07 o
   7  -1   4       25.52       20.78      3.68 o
   8  -1   4        0.48       -0.89      2.85 o
   9  -1   4        4.08        5.89      4.13 o
 -12   0   4       10.76       12.37      9.17 o
 -11   0   4       11.95       13.49      8.27 o
 -10   0   4       81.50      102.84     11.04 o
  -9   0   4        0.78        4.12      3.69 o
  -8   0   4        0.25       -0.82      4.25 o
  -7   0   4        4.73        5.14      4.40 o
  -5   0   4       33.12       34.62      4.82 o
  -4   0   4       86.18      116.57     12.79 o
  -3   0   4      431.03      409.72      4.90 o
  -2   0   4     3345.63     3180.76     29.40 o
  -1   0   4       85.16       94.97      2.34 o
   0   0   4       57.94       48.38      1.83 o
   1   0   4        3.25        4.67      1.07 o
   2   0   4      150.27      171.85      3.72 o
   3   0   4      161.34      149.86      3.78 o
   4   0   4       27.45       29.15      2.37 o
   5   0   4        7.56       41.51      7.85 o
   6   0   4       51.88       38.65      5.10 o
   7   0   4        3.84        7.46      2.81 o
   8   0   4        0.07       -0.56      3.05 o
   9   0   4        0.70       -1.61      3.26 o
 -12   1   4        1.58        8.87      8.20 o
 -11   1   4       45.55       49.12     11.48 o
  -9   1   4       17.62       15.69      4.95 o
  -8   1   4       11.43        6.06      3.88 o
  -7   1   4      102.94       98.88      9.71 o
  -6   1   4        0.70        4.99      4.10 o
  -5   1   4      134.22      138.66      3.18 o
  -4   1   4      201.06      185.39      5.97 o
  -3   1   4      515.40      459.34      6.95 o
  -2   1   4      100.39       90.33      2.01 o
  -1   1   4      114.16      106.35      2.28 o
   0   1   4       91.40       97.77      2.36 o
   1   1   4       19.69       23.85      2.96 o
   2   1   4      783.85      753.99      9.21 o
   3   1   4       56.42       52.92      3.27 o
   4   1   4       31.62       29.76      3.15 o
   5   1   4      123.56      130.84      5.52 o
   6   1   4       12.24       16.37      2.78 o
   7   1   4       25.60       16.61      2.96 o
   8   1   4        0.48       -0.79      2.98 o
   9   1   4        4.10        5.24      4.09 o
 -11   2   4        7.65       13.64      6.18 o
 -10   2   4       10.35       21.02      5.80 o
  -9   2   4        6.03       10.11      3.47 o
  -8   2   4        8.00        8.42      1.59 o
  -7   2   4        9.72        8.36      1.55 o
  -6   2   4       61.71       58.34      2.00 o
  -5   2   4      200.19      203.09      3.35 o
  -4   2   4       62.42       57.96      2.30 o
  -3   2   4       91.51       85.11      2.38 o
  -2   2   4      109.29       97.80      2.48 o
  -1   2   4      396.45      379.29      5.47 o
   0   2   4      106.79       99.08      2.80 o
   1   2   4      275.15      286.96      6.22 o
   2   2   4      130.31      123.03      4.36 o
   3   2   4       32.22       29.57      2.63 o
   4   2   4      124.75      149.45      5.40 o
   5   2   4      219.48      228.32      7.38 o
   6   2   4        0.55       -0.71      1.98 o
   7   2   4       24.73       18.04      3.98 o
   8   2   4        5.55        4.77      3.97 o
   9   2   4        9.23       14.96      5.13 o
 -11   3   4        1.26        5.58     10.25 o
 -10   3   4       18.51       14.06      4.10 o
  -9   3   4       37.10       34.58      4.25 o
  -8   3   4       59.04       56.61      4.69 o
  -7   3   4        0.94        0.72      1.35 o
  -6   3   4        6.65        5.39      1.22 o
  -5   3   4       39.53       36.42      2.23 o
  -4   3   4      654.36      619.59      9.23 o
  -3   3   4        1.85        0.88      0.95 o
  -2   3   4      108.52      108.08      3.33 o
  -1   3   4      404.62      454.36      7.31 o
   0   3   4       21.31       20.70      2.03 o
   1   3   4      246.88      244.16      6.00 o
   2   3   4       45.85       39.93      2.99 o
   3   3   4      393.52      379.56      8.50 o
   4   3   4        4.82        5.62      2.43 o
   5   3   4      104.58      146.94      6.38 o
   6   3   4       25.17       22.81      3.39 o
   7   3   4        6.20        2.25      5.41 o
   8   3   4        2.97        0.73      6.62 o
   9   3   4       11.05        8.24      5.24 o
 -11   4   4        1.15       -7.23     10.95 o
 -10   4   4       17.65       22.03      4.52 o
  -9   4   4       20.42       17.04      5.35 o
  -8   4   4       44.02       43.93      6.34 o
  -7   4   4       23.49       17.38      3.57 o
  -6   4   4        2.26        5.28      1.49 o
  -5   4   4       66.53       52.88      2.69 o
  -4   4   4        0.71       -0.69      1.19 o
  -3   4   4       32.66       25.92      2.28 o
  -2   4   4       12.69       11.03      1.83 o
  -1   4   4       58.49       58.39      3.43 o
   0   4   4       96.11      112.10      4.65 o
   1   4   4      150.28      151.72      5.81 o
   2   4   4       55.58       51.92      3.44 o
   3   4   4       10.62       11.26      2.70 o
   4   4   4      110.89      113.83      5.75 o
   5   4   4        9.14        8.03      2.97 o
   6   4   4       11.89       11.10      3.07 o
   7   4   4        9.42        8.47      7.16 o
   8   4   4       11.95        5.50      8.33 o
 -10   5   4        0.50       -1.09      4.55 o
  -9   5   4       49.87       66.26     12.93 o
  -8   5   4        1.68       -1.41      3.43 o
  -7   5   4        4.55        0.98      5.89 o
  -6   5   4        1.06       -2.62      3.23 o
  -5   5   4       46.60       45.50      4.93 o
  -4   5   4       57.76       51.28      3.55 o
  -3   5   4       17.27       11.59      1.99 o
  -2   5   4       48.80       42.69      3.33 o
  -1   5   4       59.66       49.69      3.92 o
   0   5   4        4.03        3.55      1.92 o
   1   5   4        1.51        2.24      1.88 o
   2   5   4       21.08       18.78      2.81 o
   3   5   4        4.27        3.95      2.79 o
   4   5   4      181.58      182.12     10.12 o
   5   5   4        0.87        3.46      3.14 o
   6   5   4        1.96       -1.52      6.01 o
   7   5   4        1.97        3.08      5.66 o
  -9   6   4        1.00       -0.59      4.27 o
  -8   6   4        2.70        2.72      4.09 o
  -7   6   4        2.46        4.77     10.21 o
  -6   6   4       11.45        8.78      6.41 o
  -5   6   4        9.99       11.19      3.02 o
  -4   6   4       70.96       65.42      5.34 o
  -3   6   4       63.87       54.27      4.27 o
  -2   6   4        2.24        0.57      2.24 o
  -1   6   4      153.62      165.08      6.78 o
   0   6   4       14.78       17.02      3.09 o
   1   6   4       12.55       12.35      2.81 o
   2   6   4        3.29        0.27      2.38 o
   3   6   4       19.42       19.42      3.83 o
   4   6   4        6.60        7.76      3.28 o
   5   6   4        8.40        6.38      5.12 o
   6   6   4        3.79        0.06      5.50 o
  -5   7   4       38.55       29.77      6.08 o
  -4   7   4        1.34        2.18      3.13 o
  -3   7   4       87.13       84.42      5.61 o
  -2   7   4       73.69       65.84      5.00 o
  -1   7   4       39.59       29.47      3.78 o
   0   7   4       18.26       12.48      3.42 o
   1   7   4       21.18       16.12      3.41 o
   2   7   4       43.19       53.84      5.54 o
   3   7   4        5.08        5.27      3.57 o
   4   7   4        1.61       -2.66      3.57 o
   5   7   4       13.48        1.02     12.07 o
  -5   8   4        1.56       -1.64      6.04 o
  -4   8   4        2.94       -6.41      6.41 o
  -3   8   4        0.96       -2.44      2.81 o
  -2   8   4        1.35       -0.50      2.93 o
  -1   8   4        3.84       -1.25      2.84 o
   0   8   4        5.46        4.80      4.44 o
   1   8   4        4.52        3.25      3.42 o
   2   8   4        0.60        2.04      6.22 o
   3   8   4        1.19        3.08      3.90 o
  -3   9   4       14.22        9.09     15.35 o
  -2   9   4       17.95       10.55      3.78 o
  -1   9   4       12.03        4.71      4.41 o
   0   9   4        7.96       10.72      4.30 o
  -6  -8   5        4.37        2.02      5.39 o
  -5  -8   5        9.25        7.08      6.48 o
  -4  -8   5        9.88       13.08      4.90 o
  -3  -8   5        0.86       -3.49      3.49 o
  -2  -8   5       14.47       13.10     10.75 o
  -1  -8   5        3.77        4.52      4.63 o
   0  -8   5        3.92        5.38      4.50 o
   1  -8   5        3.46        2.15      3.96 o
   2  -8   5        2.51        0.36      4.04 o
   3  -8   5        1.47        0.82      5.59 o
  -7  -7   5       37.22       26.39      5.41 o
  -6  -7   5       14.46        6.18      5.10 o
  -5  -7   5       24.81       31.71      9.44 o
  -4  -7   5       11.60       11.37      6.49 o
  -3  -7   5        7.74        7.78      3.70 o
  -2  -7   5       69.40       66.62      6.89 o
  -1  -7   5       47.33       53.71      7.04 o
   0  -7   5        9.05       11.98      4.59 o
   1  -7   5       73.86       83.07      8.16 o
   2  -7   5        3.20        1.16      3.45 o
   3  -7   5        0.02       -1.73      5.36 o
   4  -7   5       10.56        8.39      4.20 o
  -8  -6   5        1.91       12.29      7.82 o
  -7  -6   5        9.51       13.74      5.63 o
  -6  -6   5       12.11        9.76      4.01 o
  -5  -6   5       24.04       37.12      4.91 o
  -4  -6   5       81.98       80.10      6.99 o
  -3  -6   5       84.21       98.95      6.69 o
  -2  -6   5       97.78       86.49      6.51 o
  -1  -6   5       53.39       58.17      6.83 o
   0  -6   5        3.38       -2.26      4.70 o
   1  -6   5        7.20        2.52      3.87 o
   2  -6   5        4.45        4.88      3.75 o
   3  -6   5       31.24       25.38      4.41 o
   4  -6   5        5.01        4.92      3.29 o
   5  -6   5        2.85        1.95      5.84 o
   6  -6   5        4.09       -2.34     10.69 o
  -9  -5   5        6.47        5.14      3.28 o
  -8  -5   5       11.25       12.03      5.44 o
  -7  -5   5        0.97        5.70      6.79 o
  -6  -5   5       28.65       34.53      4.06 o
  -5  -5   5       53.66       65.83      4.84 o
  -4  -5   5       27.25       23.23      3.66 o
  -3  -5   5       77.97       80.56      5.44 o
  -2  -5   5       48.88       42.40      4.81 o
  -1  -5   5       40.71       34.50      4.18 o
   0  -5   5        0.42       -2.24      2.24 o
   1  -5   5        3.24        2.97      2.75 o
   2  -5   5        9.44        7.51      3.99 o
   3  -5   5       21.94       19.46      3.89 o
   4  -5   5        1.43        1.59      2.98 o
   5  -5   5        0.45       -0.86      2.94 o
   6  -5   5        6.11        4.15      5.84 o
   7  -5   5        6.32        4.40      6.11 o
  -9  -4   5       23.58       19.20      9.13 o
  -8  -4   5       13.66        9.53      7.41 o
  -7  -4   5        5.56        3.68      2.39 o
  -6  -4   5       67.07       81.43      4.79 o
  -5  -4   5      117.67      128.29      4.37 o
  -4  -4   5       40.15       41.28      3.06 o
  -3  -4   5       12.71       11.61      1.68 o
  -2  -4   5       21.20       20.94      2.11 o
  -1  -4   5       79.14       87.88      5.32 o
   0  -4   5      113.96      133.22      6.12 o
   1  -4   5        1.40        2.55      2.13 o
   2  -4   5       40.96       42.19      4.64 o
   3  -4   5      136.17      129.27      7.04 o
   4  -4   5       79.37       69.98      5.58 o
   5  -4   5        4.72        8.69      5.08 o
   6  -4   5        1.56       -1.89      2.90 o
   7  -4   5        2.31       -1.42      3.95 o
 -11  -3   5        2.43       -4.55      6.93 o
 -10  -3   5        9.87        2.76      7.23 o
  -8  -3   5       74.77       58.28     12.07 o
  -7  -3   5        5.11        2.41      1.30 o
  -6  -3   5       83.46      101.67      6.80 o
  -5  -3   5       90.38       98.83      3.39 o
  -4  -3   5        5.83        9.92      2.32 o
  -3  -3   5       33.05       35.33      2.10 o
  -2  -3   5      208.54      202.99      4.47 o
  -1  -3   5       40.26       40.98      4.71 o
   0  -3   5      312.14      360.11      8.86 o
   1  -3   5       52.59       53.25      3.98 o
   2  -3   5       29.62       32.11      3.55 o
   3  -3   5      101.95      102.18      5.85 o
   4  -3   5       72.89       90.59      9.64 o
   5  -3   5       20.58       18.19      3.84 o
   6  -3   5        5.74        6.04      3.43 o
   7  -3   5       10.33       -2.76     10.28 o
   8  -3   5        2.85       -3.43      3.65 o
 -11  -2   5       18.79        7.90      8.50 o
 -10  -2   5       35.65       28.99      8.79 o
  -9  -2   5       74.75       72.10     13.49 o
  -8  -2   5       13.20       14.31      6.19 o
  -7  -2   5       24.85       22.33      2.52 o
  -6  -2   5       35.42       38.66      1.78 o
  -5  -2   5       17.22       19.60      1.51 o
  -4  -2   5      229.77      208.55      4.12 o
  -3  -2   5       41.59       40.41      2.02 o
  -2  -2   5      187.92      181.54      4.42 o
  -1  -2   5      261.10      266.22      7.37 o
   0  -2   5       54.42       54.02      3.54 o
   1  -2   5       26.85       22.86      2.77 o
   2  -2   5       78.09       92.20      6.16 o
   3  -2   5       74.50       63.04      4.44 o
   4  -2   5      128.62      125.89      6.32 o
   5  -2   5      135.96      142.46      7.23 o
   6  -2   5        5.23        5.25      4.21 o
   7  -2   5        5.63        2.72      4.05 o
   8  -2   5        1.13       -1.60      7.56 o
 -12  -1   5       16.91       26.01      9.99 o
 -10  -1   5       68.03       86.63     15.73 o
  -9  -1   5       34.43       22.58      7.60 o
  -8  -1   5      120.87      118.15     13.72 o
  -7  -1   5       70.82       76.88      8.22 o
  -6  -1   5        0.26        1.57      1.07 o
  -5  -1   5       71.50       68.67      2.16 o
  -4  -1   5      474.26      434.97      5.46 o
  -3  -1   5     1257.63     1216.45     15.98 o
  -2  -1   5      435.43      448.23      8.41 o
  -1  -1   5      440.92      425.36      6.79 o
   0  -1   5      145.20      149.69      3.97 o
   1  -1   5        4.52       12.30      2.87 o
   2  -1   5       41.84       51.17      3.74 o
   3  -1   5       13.36       11.64      2.68 o
   4  -1   5        1.32        3.31      2.75 o
   5  -1   5       14.45       15.98      3.15 o
   6  -1   5        5.86        1.45      2.60 o
   7  -1   5        0.23       -0.64      4.32 o
   8  -1   5       12.03       10.16      4.50 o
 -12   0   5       16.11       22.65      9.39 o
 -11   0   5        3.47        5.51      6.93 o
 -10   0   5        1.87       10.84      5.74 o
  -9   0   5       16.17        5.37      5.96 o
  -8   0   5        0.52        5.44      4.77 o
  -7   0   5        3.24        4.47      5.66 o
  -6   0   5       17.56       21.54      6.56 o
  -5   0   5      143.33      132.36      2.64 o
  -4   0   5      422.02      397.70      5.55 o
  -3   0   5     1395.32     1305.46     12.31 o
  -2   0   5       17.21       14.12      1.35 o
  -1   0   5      126.92      133.30      3.14 o
   0   0   5        0.65        2.93      0.88 o
   1   0   5      297.81      286.50      6.04 o
   2   0   5      298.81      283.59      5.90 o
   3   0   5      110.06      102.77      3.93 o
   4   0   5        3.52        2.11      1.37 o
   5   0   5        0.45        6.94      3.57 o
   6   0   5      126.37      110.22      6.51 o
   7   0   5        0.01        2.18      3.34 o
   8   0   5        0.45        3.95      3.89 o
   9   0   5        6.40        5.50      5.28 o
 -12   1   5       16.89       27.65      9.91 o
 -10   1   5       68.04       97.90     11.35 o
  -9   1   5       34.42       34.21      9.09 o
  -8   1   5      120.78      135.96     10.04 o
  -7   1   5       70.82       70.84      9.84 o
  -6   1   5        0.26        0.49      1.29 o
  -5   1   5       71.63       69.30      1.97 o
  -4   1   5      473.56      429.93      7.31 o
  -3   1   5     1258.34     1197.23     14.47 o
  -2   1   5      435.78      438.94      6.27 o
  -1   1   5      440.56      426.23      6.32 o
   0   1   5      145.36      146.76      3.68 o
   1   1   5        4.45        8.36      3.85 o
   2   1   5       41.95       49.71      2.96 o
   3   1   5       13.39       13.41      2.10 o
   4   1   5        1.28        0.80      1.69 o
   5   1   5       14.43       15.75      2.71 o
   6   1   5        5.88        4.79      2.17 o
   7   1   5        0.23        2.75      3.55 o
   8   1   5       12.08       16.55      6.52 o
 -11   2   5       18.81       28.82      8.23 o
 -10   2   5       35.59       49.86     12.22 o
  -9   2   5       74.77       71.80     13.12 o
  -8   2   5       13.16       14.17      1.69 o
  -7   2   5       24.89       23.75      2.04 o
  -6   2   5       35.40       32.71      2.14 o
  -5   2   5       17.28       19.75      2.00 o
  -4   2   5      229.91      214.20      4.53 o
  -3   2   5       41.49       40.09      2.21 o
  -2   2   5      187.64      183.13      4.49 o
  -1   2   5      260.88      273.63      5.84 o
   0   2   5       54.26       55.35      3.09 o
   1   2   5       26.79       23.20      2.15 o
   2   2   5       78.00       84.13      4.10 o
   3   2   5       74.53       66.59      4.29 o
   4   2   5      128.55      128.59      5.59 o
   5   2   5      135.78      148.44      6.15 o
   6   2   5        5.28        5.51      2.64 o
   7   2   5        5.59        6.09      3.44 o
   8   2   5        1.13        2.35      3.97 o
 -11   3   5        2.43        3.50     10.06 o
 -10   3   5        9.89       10.83      4.49 o
  -9   3   5        8.90        7.21      6.18 o
  -8   3   5       74.74       64.83      4.93 o
  -7   3   5        5.06        3.36      1.59 o
  -6   3   5       83.33      112.63      4.84 o
  -5   3   5       90.46       98.19      3.27 o
  -4   3   5        5.83        6.38      2.00 o
  -3   3   5       33.00       34.83      2.42 o
  -2   3   5      208.98      210.81      5.26 o
  -1   3   5       40.32       41.92      5.09 o
   0   3   5      312.02      361.90      7.55 o
   1   3   5       52.61       54.18      3.31 o
   2   3   5       29.58       31.28      2.89 o
   3   3   5      101.78      103.95      5.24 o
   4   3   5       72.90      103.57      6.33 o
   5   3   5       20.72       16.39      2.98 o
   6   3   5        5.72        5.68      2.76 o
   7   3   5       10.30        8.79      4.72 o
   8   3   5        2.84        5.86      4.44 o
 -11   4   5        0.07       -7.60     11.25 o
 -10   4   5       37.62       41.50      5.48 o
  -9   4   5       23.60       22.39      4.17 o
  -8   4   5       13.67        8.81      5.48 o
  -7   4   5        5.55        4.22      3.04 o
  -6   4   5       66.96       85.57     10.43 o
  -5   4   5      117.77      121.26      4.34 o
  -4   4   5       40.20       35.77      2.62 o
  -3   4   5       12.71        9.38      2.04 o
  -2   4   5       21.18       21.47      2.49 o
  -1   4   5       78.99       83.75      4.40 o
   0   4   5      114.10      136.77      5.25 o
   1   4   5        1.37        1.31      1.41 o
   2   4   5       41.12       35.14      3.25 o
   3   4   5      136.24      138.01      6.17 o
   4   4   5       79.46       76.73      5.00 o
   5   4   5        4.72        8.34      2.77 o
   6   4   5        1.55       -0.56      3.09 o
   7   4   5        2.34        2.03      4.84 o
  -9   5   5        6.48        3.95      4.29 o
  -8   5   5       11.24        6.29      4.25 o
  -7   5   5        0.96       -2.75      4.06 o
  -6   5   5       28.63       33.43      8.90 o
  -5   5   5       53.80       57.84      4.35 o
  -4   5   5       27.31       19.58      2.99 o
  -3   5   5       78.06       68.90      4.61 o
  -2   5   5       48.84       44.06      3.65 o
  -1   5   5       40.54       36.24      3.40 o
   0   5   5        0.42       -1.75      1.75 o
   1   5   5        3.24        3.47      2.15 o
   2   5   5        9.42        8.70      2.52 o
   3   5   5       21.98       21.37      3.38 o
   4   5   5        1.42        2.40      2.37 o
   5   5   5        0.46        2.25      2.58 o
   6   5   5        6.11        4.99      6.52 o
   7   5   5        6.32       10.31      7.38 o
  -7   6   5        9.52        8.03      7.05 o
  -6   6   5       12.01       12.62      5.44 o
  -5   6   5       24.04       32.71     11.29 o
  -4   6   5       81.95       75.60      5.65 o
  -3   6   5       84.34       94.61      5.61 o
  -2   6   5       97.72       82.48      5.13 o
  -1   6   5       53.39       54.47      4.50 o
   0   6   5        3.33        0.64      2.46 o
   1   6   5        7.12        7.35      2.86 o
   2   6   5        4.47        1.76      2.56 o
   3   6   5       31.31       30.67      4.64 o
   4   6   5        5.00        4.61      2.99 o
   5   6   5        2.86        2.69      3.34 o
   6   6   5        4.10        2.43      8.28 o
  -8   7   5       19.23       18.78     14.53 o
  -7   7   5       37.20       38.91      7.65 o
  -6   7   5       14.46       10.99      5.48 o
  -5   7   5       24.84       13.86      6.76 o
  -4   7   5       11.63        5.51      5.95 o
  -3   7   5        7.73        4.36      2.89 o
  -2   7   5       69.32       57.96      4.97 o
  -1   7   5       47.35       45.53      4.52 o
   0   7   5        9.08        6.32      3.20 o
   1   7   5       74.04       71.45      5.42 o
   2   7   5        3.23       -1.22      3.39 o
   3   7   5        0.02       -2.03      3.11 o
   4   7   5       10.66       10.93      6.43 o
  -6   8   5        4.38        3.95      7.60 o
  -5   8   5        9.27        4.99      7.23 o
  -4   8   5        9.90        3.97      6.70 o
  -3   8   5        0.85        1.55      3.93 o
  -2   8   5       14.44       11.59      5.47 o
  -1   8   5        3.76       -0.49      3.06 o
   0   8   5        3.94        1.41      3.39 o
   1   8   5        3.47        1.72      3.38 o
   2   8   5        2.51       -0.16      6.18 o
  -5  -8   6        6.85       12.82      7.68 o
  -4  -8   6       10.94       20.47      7.48 o
  -3  -8   6        4.00        2.51      4.44 o
  -2  -8   6       10.35        7.15      4.71 o
  -1  -8   6        1.59        1.58      4.34 o
   0  -8   6        5.67        3.06      4.73 o
   1  -8   6        0.33        0.17      3.87 o
  -7  -7   6        4.36       11.92      9.61 o
  -6  -7   6       16.93       23.18     10.96 o
  -5  -7   6       22.49       23.77      7.60 o
  -4  -7   6       38.52       41.53      5.91 o
  -3  -7   6       73.38       72.99      7.32 o
  -2  -7   6       51.57       43.92      9.31 o
  -1  -7   6       55.33       53.23      9.14 o
   0  -7   6       58.08       57.96     18.63 o
   1  -7   6       52.97       56.20      7.27 o
   2  -7   6       34.42       32.75     10.90 o
   3  -7   6       15.02        7.06      6.16 o
   4  -7   6        7.37        2.46      6.33 o
  -8  -6   6       10.28       13.90      4.14 o
  -7  -6   6        1.52        2.65      3.35 o
  -6  -6   6       43.98       36.09     10.37 o
  -5  -6   6       94.57      104.02     12.28 o
  -4  -6   6       53.74       51.58      5.71 o
  -3  -6   6       25.27       23.90      4.53 o
  -2  -6   6      170.07      177.84      8.78 o
  -1  -6   6        1.25        1.95      3.24 o
   0  -6   6       55.43       63.89      8.29 o
   1  -6   6       15.49       23.14      4.39 o
   2  -6   6       66.53       63.34     12.19 o
   3  -6   6       17.81       11.76      4.81 o
   4  -6   6       23.22       28.30      5.07 o
   5  -6   6        0.07       -3.51      6.04 o
  -9  -5   6       24.06       21.99      4.25 o
  -8  -5   6       39.32       35.85      4.99 o
  -7  -5   6       30.36       35.70     10.63 o
  -6  -5   6       74.71       81.26      7.08 o
  -5  -5   6       38.96       49.56      5.17 o
  -4  -5   6       12.27       17.86      3.75 o
  -3  -5   6        2.24        2.41      2.09 o
  -2  -5   6      128.11      136.25      7.26 o
  -1  -5   6       29.50       31.77      5.37 o
   0  -5   6        6.18        0.32      2.86 o
   1  -5   6       28.00       23.75      4.02 o
   2  -5   6      117.68      101.10      7.52 o
   3  -5   6        7.84        6.89      3.79 o
   4  -5   6        1.06       -1.92      3.12 o
   5  -5   6        3.13       -0.28      3.98 o
   6  -5   6        0.54       -6.37      9.76 o
  -8  -4   6       27.03       25.70      9.49 o
  -7  -4   6       28.05       23.50      3.85 o
  -6  -4   6       64.79       76.11      4.52 o
  -5  -4   6      142.89      176.89      5.18 o
  -4  -4   6       61.66       63.14      4.23 o
  -3  -4   6       11.77        9.30      1.90 o
  -2  -4   6       20.38       21.41      3.13 o
  -1  -4   6       78.63       79.32      5.10 o
   0  -4   6       11.12        6.77      2.73 o
   1  -4   6        9.95       13.77      3.19 o
   2  -4   6       82.52       72.49      5.79 o
   3  -4   6       48.37       47.66      5.22 o
   4  -4   6        4.88        5.37      3.11 o
   5  -4   6        2.08       -2.21      3.01 o
   6  -4   6       11.06        9.05      6.05 o
   7  -4   6        2.06       -3.54     12.07 o
  -9  -3   6       47.95       30.04      8.05 o
  -8  -3   6       20.09       16.97      6.65 o
  -7  -3   6        9.37        9.22      2.37 o
  -6  -3   6       99.63       97.88      3.50 o
  -5  -3   6       98.31      120.06      3.86 o
  -4  -3   6      124.64      116.99      3.57 o
  -3  -3   6       74.62       73.48      3.05 o
  -2  -3   6       70.22       74.12      3.59 o
  -1  -3   6       46.48       44.40      3.76 o
   0  -3   6       63.51       74.93      4.81 o
   1  -3   6       51.10       56.15      4.55 o
   2  -3   6      148.71      151.27      6.15 o
   3  -3   6       98.12       89.93      6.49 o
   4  -3   6      183.59      191.94      8.37 o
   5  -3   6        4.61        2.98      3.74 o
   6  -3   6        2.03        0.40      4.44 o
 -12  -2   6       25.48      196.23     22.51 o
  -9  -2   6        1.57        4.32      5.14 o
  -8  -2   6        6.88       10.72      4.36 o
  -7  -2   6       49.99       42.05      2.24 o
  -6  -2   6       92.21       90.14      3.20 o
  -5  -2   6      145.16      135.80      3.69 o
  -4  -2   6        7.36        9.90      2.15 o
  -3  -2   6      123.32      120.00      3.80 o
  -2  -2   6       68.82       71.72      3.40 o
  -1  -2   6       13.77       14.25      2.34 o
   0  -2   6       15.07       15.66      2.27 o
   1  -2   6       32.23       38.78      3.93 o
   2  -2   6       41.08       48.06      3.88 o
   3  -2   6       14.52       19.37      3.52 o
   4  -2   6      117.11      114.41      6.52 o
   5  -2   6        0.97        2.23      4.17 o
   6  -2   6        3.05        6.97      3.32 o
   7  -2   6        0.66       -4.18      7.64 o
   8  -2   6       22.52       11.90     11.59 o
 -11  -1   6        1.20      126.15     16.77 o
 -10  -1   6       19.45       96.36     17.29 o
  -9  -1   6        9.05       23.77      9.09 o
  -8  -1   6       18.03       17.93      4.80 o
  -7  -1   6       62.79       63.63      7.51 o
  -6  -1   6      205.07      203.28      9.63 o
  -5  -1   6      142.43      137.88      3.71 o
  -4  -1   6      767.74      747.31     10.25 o
  -3  -1   6       14.94       14.14      1.67 o
  -2  -1   6       67.09       79.44      3.15 o
  -1  -1   6      250.43      249.66      4.93 o
   0  -1   6       30.77       46.18      2.91 o
   1  -1   6      191.75      217.98      6.38 o
   2  -1   6      422.18      427.35     11.36 o
   3  -1   6       42.92       36.30      4.01 o
   4  -1   6       47.65       50.49      6.98 o
   5  -1   6      124.05      121.54      7.13 o
   6  -1   6       24.00       26.09      4.42 o
   7  -1   6        0.03       -1.26      7.00 o
   8  -1   6        8.10        6.20     11.14 o
 -12   0   6        0.20       10.88      8.27 o
 -11   0   6       77.51      134.38     23.15 o
  -9   0   6       29.66       85.56     17.66 o
  -8   0   6       12.16       13.26      8.72 o
  -7   0   6       42.39       47.19     11.18 o
  -6   0   6        0.09        5.44      5.74 o
  -5   0   6        1.52       23.59      4.33 o
  -4   0   6     1196.36     1196.79     13.41 o
  -3   0   6      955.81      898.23     10.76 o
  -2   0   6      767.30      798.59     10.78 o
  -1   0   6       10.72       43.92      5.25 o
   0   0   6      160.54      210.98      5.41 o
   1   0   6      110.26      115.83      4.40 o
   2   0   6        5.79        5.29      1.97 o
   3   0   6      261.96      251.50      6.83 o
   4   0   6       20.32       18.41      3.04 o
   5   0   6        5.29       11.33      3.28 o
   6   0   6        0.19       -1.77      2.21 o
   7   0   6        7.08        6.06      4.02 o
   8   0   6        0.20        0.85      6.33 o
  -9   1   6        9.07       25.97      5.16 o
  -8   1   6       17.97       19.15      5.99 o
  -7   1   6       62.78       52.07      3.23 o
  -6   1   6      205.35      191.03      8.37 o
  -5   1   6      142.55      143.08      3.49 o
  -4   1   6      768.32      751.45     10.04 o
  -3   1   6       14.94       17.78      2.57 o
  -2   1   6       66.95       77.35      2.77 o
  -1   1   6      250.05      253.09      5.06 o
   0   1   6       30.78       45.20      3.94 o
   1   1   6      191.59      221.15      6.41 o
   2   1   6      422.24      421.52      8.49 o
   3   1   6       42.89       34.09      4.12 o
   4   1   6       47.58       51.09      5.10 o
   5   1   6      124.24      117.93      6.27 o
   6   1   6       23.99       28.88      4.41 o
   7   1   6        0.03       -0.77      3.40 o
   8   1   6        8.10       11.26      5.12 o
 -11   2   6       15.15       93.08     20.34 o
 -10   2   6       10.16       35.27      7.99 o
  -9   2   6        1.58       11.89      5.68 o
  -8   2   6        6.90        7.86      2.18 o
  -7   2   6       49.94       46.25      3.96 o
  -6   2   6       92.14       84.22      3.59 o
  -5   2   6      145.16      138.17      3.82 o
  -4   2   6        7.37        8.88      1.82 o
  -3   2   6      123.23      119.28      3.87 o
  -2   2   6       68.91       69.08      3.20 o
  -1   2   6       13.71       19.17      2.10 o
   0   2   6       15.01       14.77      2.07 o
   1   2   6       32.24       38.25      3.23 o
   2   2   6       40.80       41.63      3.30 o
   3   2   6       14.50       13.86      2.54 o
   4   2   6      117.19      112.21      5.81 o
   5   2   6        0.95        4.72      2.32 o
   6   2   6        3.05        6.42      2.57 o
   7   2   6        0.66       -3.30      3.30 o
   8   2   6       22.53       17.01      6.52 o
 -10   3   6       34.66       38.05      9.35 o
  -9   3   6       47.96       49.17      4.71 o
  -8   3   6       20.04       22.28      3.25 o
  -7   3   6        9.37        7.86      2.52 o
  -6   3   6       99.78       91.22      5.22 o
  -5   3   6       98.37      121.48      5.08 o
  -4   3   6      124.65      114.25      4.07 o
  -3   3   6       74.65       76.24      3.60 o
  -2   3   6       70.37       69.11      4.12 o
  -1   3   6       46.32       45.16      3.59 o
   0   3   6       63.38       72.64      3.63 o
   1   3   6       51.05       54.76      3.65 o
   2   3   6      148.66      156.52      6.10 o
   3   3   6       98.24       91.65      5.77 o
   4   3   6      183.68      205.57      7.45 o
   5   3   6        4.62        6.14      2.65 o
   6   3   6        2.05        3.11      2.65 o
   7   3   6        0.10        1.58      3.99 o
 -10   4   6       56.48       67.84      9.65 o
  -9   4   6       10.98       11.76      5.63 o
  -8   4   6       26.93       22.63      6.10 o
  -7   4   6       28.02       21.61      4.26 o
  -6   4   6       64.87       71.16      6.58 o
  -5   4   6      142.90      169.37      5.23 o
  -4   4   6       61.80       58.21      6.43 o
  -3   4   6       11.76       10.67      2.33 o
  -2   4   6       20.40       16.00      2.60 o
  -1   4   6       78.60       81.25      4.75 o
   0   4   6       11.14        8.95      1.83 o
   1   4   6        9.90       10.66      1.98 o
   2   4   6       82.48       80.08      4.22 o
   3   4   6       48.39       42.98      3.97 o
   4   4   6        4.84        5.16      2.58 o
   5   4   6        2.07        0.98      2.45 o
   6   4   6       11.08       10.30      4.26 o
   7   4   6        2.07        3.24      5.37 o
  -9   5   6       24.04       22.05      7.98 o
  -8   5   6       39.29       41.14     11.74 o
  -7   5   6       30.44       31.61      7.66 o
  -6   5   6       74.56       74.94      8.84 o
  -5   5   6       38.78       36.85      3.85 o
  -4   5   6       12.22        7.92      2.70 o
  -3   5   6        2.24        2.10      2.40 o
  -2   5   6      128.11      134.91      6.01 o
  -1   5   6       29.56       23.06      3.23 o
   0   5   6        6.16        4.85      1.90 o
   1   5   6       27.98       23.12      2.68 o
   2   5   6      117.62      115.16      5.33 o
   3   5   6        7.80        8.74      2.84 o
   4   5   6        1.06        0.98      2.63 o
   5   5   6        3.08        6.70      3.06 o
   6   5   6        0.54        5.29      4.51 o
  -8   6   6       10.25       12.26      5.27 o
  -7   6   6        1.53        4.03      4.42 o
  -6   6   6       44.08       45.07      7.26 o
  -5   6   6       94.60      101.58     12.42 o
  -4   6   6       53.70       48.41      4.86 o
  -3   6   6       25.20       22.98      3.71 o
  -2   6   6      169.90      185.83      7.47 o
  -1   6   6        1.24       -1.13      2.41 o
   0   6   6       55.58       57.26      6.13 o
   1   6   6       15.55       16.44      3.37 o
   2   6   6       66.71       54.42      4.76 o
   3   6   6       17.88       16.25      3.33 o
   4   6   6       23.27       21.24      3.88 o
   5   6   6        0.07        5.90      5.35 o
  -6   7   6       16.97       17.54      6.11 o
  -5   7   6       22.51       19.26      6.00 o
  -4   7   6       38.41       29.79      8.74 o
  -3   7   6       73.36       67.46      8.71 o
  -2   7   6       51.61       44.92      4.84 o
  -1   7   6       55.31       47.64      4.62 o
   0   7   6       58.00       55.57      5.60 o
   1   7   6       52.92       53.85      5.85 o
   2   7   6       34.44       27.55      5.07 o
   3   7   6       15.04       12.58      4.61 o
   4   7   6        7.39       18.41     13.04 o
  -5   8   6        6.86        9.99      6.49 o
  -4   8   6       10.96        5.88      9.89 o
  -3   8   6        3.99       -1.64      5.08 o
  -2   8   6       10.32        5.84      4.80 o
  -1   8   6        1.59       -1.95      4.31 o
   0   8   6        5.67        3.53      3.82 o
   1   8   6        0.32       -1.94      3.58 o
  -4  -8   7        1.47       -1.37      6.38 o
  -3  -8   7        4.32       -0.71      4.35 o
  -2  -8   7        1.02        2.92      4.65 o
  -1  -8   7        1.40        0.08      4.42 o
  -6  -7   7        0.51        6.32      5.18 o
  -5  -7   7       16.53       23.93      6.56 o
  -4  -7   7       38.58       38.73      5.91 o
  -3  -7   7       15.66       16.99      5.76 o
  -2  -7   7        0.89        1.68      3.61 o
  -1  -7   7       15.18       13.55      4.47 o
   0  -7   7       23.87       26.45      5.74 o
   1  -7   7       10.47       11.59      4.92 o
   2  -7   7       26.78       29.52     10.29 o
  -9  -6   7        7.14       65.20     21.91 o
  -8  -6   7       13.41       14.79      4.33 o
  -7  -6   7       45.79       37.96      5.91 o
  -6  -6   7       21.12       24.74     10.13 o
  -5  -6   7       10.53       10.08      5.23 o
  -4  -6   7       16.56       22.30      4.65 o
  -3  -6   7       77.26       73.95      6.61 o
  -2  -6   7       73.63       69.45     10.22 o
  -1  -6   7       92.38       95.99     11.75 o
   0  -6   7       20.69       23.70      5.49 o
   1  -6   7       49.09       50.70      6.64 o
   2  -6   7       36.95       31.40     10.06 o
   3  -6   7        5.92        5.39      4.01 o
   4  -6   7        2.41       -1.61      3.86 o
  -9  -5   7        1.07        7.91      5.03 o
  -8  -5   7       11.50       10.11      3.81 o
  -7  -5   7       22.63       26.28      7.70 o
  -6  -5   7        0.54        3.21      5.13 o
  -5  -5   7       55.07       54.83      5.27 o
  -4  -5   7       46.15       54.76      5.33 o
  -3  -5   7        4.81        5.87      3.05 o
  -2  -5   7       55.83       55.64      6.40 o
  -1  -5   7       22.48       23.38      5.86 o
   0  -5   7       25.54       26.28      6.22 o
   1  -5   7       19.93       13.46      6.68 o
   2  -5   7      106.48      106.53     10.62 o
   3  -5   7       17.90       15.10      4.50 o
   4  -5   7        6.15        1.39      3.71 o
   5  -5   7        9.28        8.27      6.36 o
  -9  -4   7        4.27        3.35      2.46 o
  -8  -4   7        0.76        6.02      7.88 o
  -7  -4   7       11.52        9.32      4.72 o
  -6  -4   7       35.86       39.41      5.03 o
  -5  -4   7       16.88       18.14      4.04 o
  -4  -4   7      161.46      156.77      5.79 o
  -3  -4   7      158.79      152.99      7.70 o
  -2  -4   7       93.76       89.91      5.98 o
  -1  -4   7       85.69       77.68      5.49 o
   0  -4   7        8.65        7.91      3.16 o
   1  -4   7       16.55       14.79      4.90 o
   2  -4   7       64.74       61.63      5.83 o
   3  -4   7       84.94       80.75      6.46 o
   4  -4   7        2.05       -3.05      3.05 o
   5  -4   7       12.30       15.31      7.25 o
   6  -4   7        6.73       10.28      6.26 o
  -9  -3   7       51.30       65.82     17.14 o
  -8  -3   7      143.27      131.53     16.74 o
  -7  -3   7      234.70      240.72     13.89 o
  -6  -3   7      322.90      314.65      7.87 o
  -5  -3   7      454.32      454.50      8.33 o
  -4  -3   7      101.99       93.62      3.86 o
  -3  -3   7       51.48       48.01      3.41 o
  -2  -3   7      163.77      170.78      7.09 o
  -1  -3   7       38.75       40.74      4.07 o
   0  -3   7        4.92        6.24      2.67 o
   1  -3   7       85.91       99.02      5.58 o
   2  -3   7      107.05      107.21      5.93 o
   3  -3   7       61.77       65.58      8.01 o
   4  -3   7        1.93        1.05      3.61 o
   5  -3   7        0.64       -3.33      6.17 o
   6  -3   7        1.55       -3.13      5.22 o
 -10  -2   7       10.19      117.59     21.91 o
  -9  -2   7       16.47       48.22     15.43 o
  -8  -2   7       29.38       29.56     11.66 o
  -7  -2   7        3.81        2.76      1.31 o
  -6  -2   7       36.00       43.10      2.92 o
  -5  -2   7       11.57       22.54      4.61 o
  -4  -2   7      232.96      236.42      7.17 o
  -3  -2   7       37.84       35.63      4.11 o
  -2  -2   7       60.89       55.43      4.58 o
  -1  -2   7        0.73        0.60      1.74 o
   0  -2   7       24.31       28.79      3.05 o
   1  -2   7        1.61        3.19      2.10 o
   2  -2   7        7.93        6.05      2.59 o
   3  -2   7      117.32      118.45      6.87 o
   4  -2   7       50.52       55.55      6.82 o
   5  -2   7        0.24       -1.32      2.75 o
   6  -2   7        7.22        4.61      4.69 o
   7  -2   7        0.54       -7.79      7.79 o
 -12  -1   7        4.63      263.26     25.34 o
 -10  -1   7       12.58      106.27     21.31 o
  -9  -1   7        6.30       31.00     12.30 o
  -8  -1   7        0.16        3.37      3.77 o
  -7  -1   7       11.33       12.02      1.48 o
  -6  -1   7      159.54      156.82      7.45 o
  -5  -1   7       24.61       26.82      2.60 o
  -4  -1   7       12.78       15.72      1.90 o
  -3  -1   7       23.01       16.55      1.90 o
  -2  -1   7       13.35       14.94      1.87 o
  -1  -1   7      114.16      126.93      4.42 o
   0  -1   7      221.47      249.22      6.46 o
   1  -1   7      117.48      117.81      8.68 o
   2  -1   7      266.02      263.33      9.77 o
   3  -1   7       18.70       14.97      2.95 o
   4  -1   7       37.17       36.44      6.20 o
   5  -1   7        2.59        2.60      3.32 o
   6  -1   7       12.74       14.56      4.74 o
   7  -1   7       10.21       -1.19      7.27 o
 -12   0   7        7.98      362.93     61.81 o
 -11   0   7        9.37      125.41     16.17 o
 -10   0   7       31.04      145.31     24.30 o
  -9   0   7        3.75       12.49      4.79 o
  -8   0   7       40.61       32.90      7.08 o
  -7   0   7      139.46      142.54      5.63 o
  -6   0   7       26.17       22.94      2.06 o
  -5   0   7      615.78      597.98      8.17 o
  -4   0   7       15.06       16.25      1.97 o
  -3   0   7        0.98       -0.68      1.01 o
  -2   0   7      250.23      257.82      5.25 o
  -1   0   7      120.37      138.17      4.69 o
   0   0   7      292.33      316.93      7.93 o
   1   0   7      353.59      383.28      9.14 o
   2   0   7      178.83      171.74      6.64 o
   3   0   7        5.59        3.90      2.53 o
   4   0   7       83.59       76.10      5.99 o
   5   0   7       32.65       24.99      4.36 o
   6   0   7        0.40       -1.58      2.74 o
   7   0   7        4.55        0.75      4.20 o
 -12   1   7        4.62      355.46     19.63 o
 -10   1   7       12.55      130.07     14.47 o
  -9   1   7        6.27       28.49      7.12 o
  -8   1   7        0.16        2.73      5.69 o
  -7   1   7       11.27       10.50      1.99 o
  -6   1   7      159.47      149.46      4.56 o
  -5   1   7       24.59       20.59      1.96 o
  -4   1   7       12.88       17.19      1.82 o
  -3   1   7       22.94       17.65      1.91 o
  -2   1   7       13.33       17.39      2.03 o
  -1   1   7      114.21      123.24      5.93 o
   0   1   7      221.41      247.68      7.05 o
   1   1   7      117.61      122.21      5.49 o
   2   1   7      266.14      254.00      7.89 o
   3   1   7       18.69       14.05      3.19 o
   4   1   7       37.17       31.87      4.05 o
   5   1   7        2.58        6.93      3.15 o
   6   1   7       12.73       14.00      4.01 o
   7   1   7       10.17        6.21      7.90 o
  -9   2   7       16.45       30.81      6.01 o
  -8   2   7       29.32       27.27      3.24 o
  -7   2   7        3.81        6.35      2.56 o
  -6   2   7       36.07       42.98      2.54 o
  -5   2   7       11.57       20.55      3.16 o
  -4   2   7      233.10      230.84      5.65 o
  -3   2   7       37.97       29.80      2.63 o
  -2   2   7       61.02       53.32      4.93 o
  -1   2   7        0.72        2.74      1.64 o
   0   2   7       24.32       29.69      3.01 o
   1   2   7        1.60        1.89      1.89 o
   2   2   7        7.94        6.29      2.50 o
   3   2   7      117.09      115.44      6.43 o
   4   2   7       50.52       43.76      4.52 o
   5   2   7        0.25       -0.42      2.37 o
   6   2   7        7.20        7.03      3.43 o
   7   2   7        0.54        0.17      4.40 o
  -9   3   7       51.26       43.97      9.03 o
  -8   3   7      143.28      136.01      7.88 o
  -7   3   7      234.74      235.71     11.35 o
  -6   3   7      322.89      333.95     10.10 o
  -5   3   7      454.46      449.04     14.97 o
  -4   3   7      102.18      100.77      4.27 o
  -3   3   7       51.46       46.70      3.83 o
  -2   3   7      163.53      176.71      6.74 o
  -1   3   7       38.76       45.79      4.14 o
   0   3   7        4.89        5.73      2.07 o
   1   3   7       85.93       96.66      5.57 o
   2   3   7      107.13      107.27      5.93 o
   3   3   7       61.82       61.43      4.74 o
   4   3   7        1.96        0.07      2.26 o
   5   3   7        0.64        0.97      2.32 o
   6   3   7        1.54        5.95      3.55 o
  -9   4   7        4.26        7.90      3.79 o
  -8   4   7        0.78       -1.90      4.73 o
  -7   4   7       11.54        7.34      4.14 o
  -6   4   7       35.95       36.32      7.39 o
  -5   4   7       16.92       18.24      4.69 o
  -4   4   7      161.23      155.73      6.09 o
  -3   4   7      158.84      150.89      6.16 o
  -2   4   7       93.64       89.61      5.06 o
  -1   4   7       85.60       75.85      5.10 o
   0   4   7        8.66        8.00      2.55 o
   1   4   7       16.57       14.90      2.45 o
   2   4   7       64.69       71.97      4.33 o
   3   4   7       85.15       90.17      6.86 o
   4   4   7        2.08        2.60      2.54 o
   5   4   7       12.28       15.61      3.42 o
   6   4   7        6.70       10.42      4.19 o
  -9   5   7        1.07        4.89      4.92 o
  -8   5   7       11.50        6.50      6.56 o
  -7   5   7       22.55       21.26      4.92 o
  -6   5   7        0.53       -0.25      5.33 o
  -5   5   7       54.99       55.86     10.27 o
  -4   5   7       46.14       49.06      4.59 o
  -3   5   7        4.81        4.65      2.74 o
  -2   5   7       55.80       49.20      4.73 o
  -1   5   7       22.47       20.46      4.57 o
   0   5   7       25.55       21.26      3.34 o
   1   5   7       19.88       18.05      2.71 o
   2   5   7      106.63      121.99      6.49 o
   3   5   7       17.96       16.79      3.25 o
   4   5   7        6.11        3.81      2.83 o
   5   5   7        9.32       19.36      3.67 o
  -8   6   7       13.42        7.08      5.03 o
  -7   6   7       45.85       40.32     11.23 o
  -6   6   7       21.11       13.25     10.30 o
  -5   6   7       10.46        8.24      5.70 o
  -4   6   7       16.54       22.58      5.45 o
  -3   6   7       77.12       74.20      6.08 o
  -2   6   7       73.59       72.35      5.90 o
  -1   6   7       92.26       98.22      6.08 o
   0   6   7       20.62       17.17      3.49 o
   1   6   7       49.03       43.71      5.14 o
   2   6   7       36.98       30.84      4.85 o
   3   6   7        5.90        6.57      3.56 o
   4   6   7        2.38        4.04      3.58 o
  -6   7   7        0.50        0.45      5.81 o
  -5   7   7       16.54       15.91      7.60 o
  -4   7   7       38.64       30.65      7.84 o
  -3   7   7       15.71        9.83      5.71 o
  -2   7   7        0.88       -3.72      4.16 o
  -1   7   7       15.18        9.06      3.58 o
   0   7   7       23.85       26.70      5.10 o
   1   7   7       10.51        9.50      3.96 o
   2   7   7       26.80       27.51      5.23 o
  -4   8   7        1.46       -0.33      5.45 o
  -3   8   7        4.36       -4.93      4.93 o
  -2   8   7        1.04       -4.18      4.18 o
  -1   8   7        1.42       -0.09      3.69 o
  -6  -7   8        8.97       16.54      8.16 o
  -5  -7   8       12.73       18.76      7.42 o
  -4  -7   8       22.20       19.65      9.65 o
  -3  -7   8       11.03       11.30      4.43 o
  -2  -7   8        4.89        5.32      4.29 o
  -1  -7   8       11.15       13.18      5.11 o
   0  -7   8        9.91       19.60      5.37 o
   1  -7   8        8.06        3.05      4.70 o
  -8  -6   8        3.36       12.53     26.04 o
  -7  -6   8       18.94       24.46     11.44 o
  -6  -6   8       27.49       36.09      6.32 o
  -5  -6   8       32.24       34.25      7.47 o
  -4  -6   8       31.30       45.28      9.93 o
  -3  -6   8       13.80       11.15      8.14 o
  -2  -6   8        1.22       -0.42      3.55 o
  -1  -6   8       18.83       18.93      4.94 o
   0  -6   8       28.77       34.64      6.19 o
   1  -6   8       42.36       45.48      6.27 o
   2  -6   8       13.88       10.77      4.63 o
   3  -6   8        6.33        5.35      9.01 o
  -9  -5   8        9.90       18.09     21.91 o
  -8  -5   8        0.71        1.92      3.35 o
  -7  -5   8       39.16       31.89      9.30 o
  -6  -5   8       20.76       21.17      5.05 o
  -5  -5   8       33.57       31.72      6.24 o
  -4  -5   8       53.09       54.89      5.96 o
  -3  -5   8       49.62       54.68      7.13 o
  -2  -5   8        2.02       -2.96      5.37 o
  -1  -5   8       25.01       32.15      5.68 o
   0  -5   8        0.25       -3.15      3.15 o
   1  -5   8       11.48        6.33      4.14 o
   2  -5   8        4.24        3.39      5.31 o
   3  -5   8        7.68       -0.62      5.88 o
   4  -5   8        5.88        5.08      4.13 o
  -9  -4   8        1.30       17.89     14.64 o
  -8  -4   8       11.19        5.40      3.13 o
  -7  -4   8       43.34       47.35      5.47 o
  -6  -4   8       36.60       46.95      5.74 o
  -5  -4   8       30.26       30.46      4.19 o
  -4  -4   8       31.30       37.97      4.73 o
  -3  -4   8        0.23        1.17      2.63 o
  -2  -4   8       83.23       85.31      6.41 o
  -1  -4   8       16.65       10.70      3.68 o
   0  -4   8      117.40      130.72      7.61 o
   1  -4   8       99.96       98.76     11.32 o
   2  -4   8       15.56       15.61      4.32 o
   3  -4   8        0.89       -3.59      4.76 o
   4  -4   8        1.58       -3.35      3.35 o
   5  -4   8        6.54        4.27      5.74 o
  -9  -3   8       19.82       58.13     17.29 o
  -8  -3   8       55.20       51.90      6.01 o
  -7  -3   8      127.21      131.61     13.34 o
  -6  -3   8      107.39      101.83      6.45 o
  -5  -3   8      380.65      369.76     11.97 o
  -4  -3   8      433.43      422.99      9.47 o
  -3  -3   8      233.74      232.47      9.60 o
  -2  -3   8      102.14       98.73      6.21 o
  -1  -3   8      249.75      253.77      9.01 o
   0  -3   8      135.83      163.22      6.93 o
   1  -3   8      180.83      228.51      8.32 o
   2  -3   8      349.38      352.23     11.58 o
   3  -3   8      128.70      136.05      8.00 o
   4  -3   8       15.42       16.77      5.98 o
   5  -3   8       16.65        8.92     13.00 o
 -11  -2   8        8.94      189.87     26.83 o
 -10  -2   8        9.09       44.64     16.02 o
  -9  -2   8       22.41       67.30     17.96 o
  -8  -2   8       26.63       31.65      9.09 o
  -7  -2   8       13.05       12.78      4.68 o
  -6  -2   8       53.10       69.13      4.05 o
  -5  -2   8       74.30       84.97      3.72 o
  -4  -2   8       65.74       74.47      4.25 o
  -3  -2   8       33.85       35.45      3.33 o
  -2  -2   8       19.07       16.72      2.94 o
  -1  -2   8        5.59        6.36      2.35 o
   0  -2   8      142.17      159.46      6.71 o
   1  -2   8        6.28        7.59      2.64 o
   2  -2   8       18.28       17.66      3.32 o
   3  -2   8       21.13       21.36      5.49 o
   4  -2   8        3.65        5.20      4.92 o
   5  -2   8        4.95        0.49      5.19 o
   6  -2   8        8.43        2.90      7.68 o
 -11  -1   8       13.49      145.61     23.55 o
 -10  -1   8       14.88      106.57     22.73 o
  -9  -1   8       23.75       29.18     10.14 o
  -8  -1   8        5.77        8.79      4.33 o
  -7  -1   8       16.86       16.07      2.96 o
  -6  -1   8       96.70       94.77      3.39 o
  -5  -1   8      116.67      119.59      6.92 o
  -4  -1   8       53.99       49.31      4.33 o
  -3  -1   8       46.27       45.04      3.56 o
  -2  -1   8        9.95        6.95      2.60 o
  -1  -1   8        2.04        3.26      1.99 o
   0  -1   8       16.36       16.67      3.63 o
   1  -1   8       44.94       47.99      7.14 o
   2  -1   8       32.10       29.74      3.70 o
   3  -1   8       34.05       33.42      4.45 o
   4  -1   8        2.82        3.95      4.20 o
   5  -1   8        2.23        0.18      3.02 o
   6  -1   8       35.72       32.39      8.41 o
 -11   0   8       36.89      184.32     24.52 o
 -10   0   8       36.40      117.02     22.96 o
  -9   0   8       11.57      100.75     19.52 o
  -8   0   8       14.85       18.62      6.44 o
  -7   0   8        2.70        7.35      2.36 o
  -6   0   8        7.40        7.62      2.06 o
  -5   0   8      461.19      433.50     10.49 o
  -4   0   8        7.26        5.90      1.58 o
  -3   0   8        3.30        1.59      1.36 o
  -2   0   8        6.12        3.45      1.74 o
  -1   0   8      316.06      350.74      8.87 o
   0   0   8       37.47       39.27      3.62 o
   1   0   8        7.36       11.80      4.60 o
   2   0   8      262.46      275.91      8.71 o
   3   0   8       60.58       52.01      5.04 o
   4   0   8       40.71       45.10      5.23 o
   5   0   8       20.22       23.75      6.11 o
   6   0   8        1.37        3.83      5.24 o
 -11   1   8       13.46      149.87     17.50 o
 -10   1   8       14.85      117.44     14.86 o
  -9   1   8       23.73       39.91      8.80 o
  -8   1   8        5.78        7.24      2.26 o
  -7   1   8       16.87       11.69      3.00 o
  -6   1   8       96.64       94.34      3.59 o
  -5   1   8      116.60      120.39      4.19 o
  -4   1   8       54.17       51.58      2.88 o
  -3   1   8       46.36       49.49      2.87 o
  -2   1   8        9.97       10.67      2.24 o
  -1   1   8        2.03        3.26      2.02 o
   0   1   8       16.42       15.54      2.78 o
   1   1   8       45.01       48.50      4.16 o
   2   1   8       32.18       32.31      4.06 o
   3   1   8       33.96       26.49      3.87 o
   4   1   8        2.83        0.45      2.61 o
   5   1   8        2.24        0.86      3.75 o
   6   1   8       35.75       32.36      8.87 o
 -11   2   8        8.94      126.76     25.49 o
 -10   2   8        9.08       29.31      6.30 o
  -9   2   8       22.40       23.25      7.33 o
  -8   2   8       26.67       32.35      3.99 o
  -7   2   8       13.02       12.29      3.12 o
  -6   2   8       53.18       72.01     13.97 o
  -5   2   8       74.28       95.31      7.59 o
  -4   2   8       65.61       73.96      6.03 o
  -3   2   8       33.86       34.36      3.69 o
  -2   2   8       19.04       18.35      2.61 o
  -1   2   8        5.58        5.26      2.15 o
   0   2   8      142.03      152.56      5.32 o
   1   2   8        6.30        2.21      2.39 o
   2   2   8       18.30       11.82      3.24 o
   3   2   8       21.05       17.03      4.77 o
   4   2   8        3.65        0.48      2.80 o
   5   2   8        4.98        5.17      3.46 o
   6   2   8        8.44        8.35      6.37 o
 -11   3   8       13.64       45.99     10.37 o
 -10   3   8       14.75       44.78      9.86 o
  -9   3   8       19.88       41.50     10.06 o
  -8   3   8       55.13       52.54      5.86 o
  -7   3   8      127.18      136.54     16.71 o
  -6   3   8      107.42      104.29     19.32 o
  -5   3   8      380.43      362.69     18.86 o
  -4   3   8      433.19      423.74     15.04 o
  -3   3   8      233.66      233.62      7.98 o
  -2   3   8      102.12       95.54      5.69 o
  -1   3   8      249.75      245.75      8.78 o
   0   3   8      136.00      153.53      6.48 o
   1   3   8      180.57      223.84      8.23 o
   2   3   8      349.21      375.01     10.84 o
   3   3   8      128.87      129.92      7.40 o
   4   3   8       15.43       13.47      3.66 o
   5   3   8       16.63       13.29      3.64 o
 -10   4   8        2.51       27.12     11.25 o
  -9   4   8        1.29       -1.75      7.72 o
  -8   4   8       11.14       11.91      6.86 o
  -7   4   8       43.38       42.39      5.55 o
  -6   4   8       36.66       39.09      7.97 o
  -5   4   8       30.28       25.43      4.37 o
  -4   4   8       31.35       35.06      3.72 o
  -3   4   8        0.24        0.31      2.15 o
  -2   4   8       83.24       90.28      6.03 o
  -1   4   8       16.68       18.58      4.07 o
   0   4   8      117.55      144.51      9.37 o
   1   4   8      100.15      105.63      8.58 o
   2   4   8       15.62       14.91      3.64 o
   3   4   8        0.88        0.29      3.11 o
   4   4   8        1.57        0.57      2.88 o
   5   4   8        6.51        4.74      3.93 o
  -9   5   8        9.90       12.41      8.42 o
  -8   5   8        0.70        1.21      7.59 o
  -7   5   8       39.23       31.84      7.11 o
  -6   5   8       20.82       17.14     10.06 o
  -5   5   8       33.59       28.91      6.08 o
  -4   5   8       53.12       45.50      4.59 o
  -3   5   8       49.54       48.84      5.44 o
  -2   5   8        2.01        1.66      2.79 o
  -1   5   8       25.01       29.71      6.63 o
   0   5   8        0.26       -1.01      2.81 o
   1   5   8       11.48        6.36      3.70 o
   2   5   8        4.24        2.92      4.24 o
   3   5   8        7.72        8.67      3.76 o
   4   5   8        5.86        3.38      3.39 o
  -8   6   8        3.38        0.40      7.53 o
  -7   6   8       18.99       22.51      6.19 o
  -6   6   8       27.50       32.11      6.44 o
  -5   6   8       32.19       38.05      6.61 o
  -4   6   8       31.34       31.14      9.40 o
  -3   6   8       13.77       10.79      4.54 o
  -2   6   8        1.21       -1.00      4.25 o
  -1   6   8       18.76       19.48      4.20 o
   0   6   8       28.79       32.60      6.28 o
   1   6   8       42.37       32.50      6.55 o
   2   6   8       13.91        9.03      3.83 o
   3   6   8        6.30        2.89      3.59 o
  -6   7   8        8.97        5.02      6.34 o
  -5   7   8       12.73       14.82      6.39 o
  -4   7   8       22.19       20.34      6.21 o
  -3   7   8       11.05        2.54      8.82 o
  -2   7   8        4.87       -2.79      3.16 o
  -1   7   8       11.16        4.38      5.37 o
   0   7   8        9.92        9.07      5.77 o
   1   7   8        8.11        0.74      5.41 o
  -5  -7   9       13.36      -21.46     21.46 o
  -4  -7   9       16.15        2.90     18.63 o
  -3  -7   9        4.93        5.78      4.82 o
  -2  -7   9       18.01       20.05      5.64 o
  -1  -7   9        4.00        5.44      4.97 o
  -7  -6   9        6.54        7.36      4.96 o
  -6  -6   9        2.26        3.14      5.59 o
  -5  -6   9       16.77       21.82     14.46 o
  -4  -6   9       15.87       15.85     18.00 o
  -3  -6   9       16.80       16.95      5.03 o
  -2  -6   9       37.02       45.39      6.95 o
  -1  -6   9       21.74       32.57      6.03 o
   0  -6   9       54.68       75.28      8.85 o
   1  -6   9       44.87       45.35      6.58 o
  -9  -5   9       24.89       61.41     19.45 o
  -8  -5   9       58.41       62.46      8.68 o
  -7  -5   9       49.73       50.11      6.70 o
  -6  -5   9        9.13       11.17      4.22 o
  -5  -5   9        4.80        2.70      4.69 o
  -4  -5   9       18.31       14.25      4.58 o
  -3  -5   9       12.85        5.51      7.43 o
  -2  -5   9       10.82       16.91      5.03 o
  -1  -5   9       32.49       37.08      6.48 o
   0  -5   9       22.23       19.29      5.89 o
   1  -5   9        8.87        7.58      4.41 o
   2  -5   9        1.61       -2.02      3.72 o
   3  -5   9        2.45       -1.08      7.39 o
  -9  -4   9        5.84       36.51     15.42 o
  -8  -4   9       50.88       52.83      9.59 o
  -7  -4   9       18.76       22.16      4.30 o
  -6  -4   9        5.44        5.27      3.83 o
  -5  -4   9       64.82       55.43      7.57 o
  -4  -4   9      116.43      113.67      7.01 o
  -3  -4   9        2.53       -0.13      4.67 o
  -2  -4   9       62.81       65.61      6.75 o
  -1  -4   9       37.26       38.18      8.69 o
   0  -4   9       52.86       58.57     11.78 o
   1  -4   9       33.32       41.06      6.04 o
   2  -4   9        1.78       -5.39      5.39 o
   3  -4   9        0.76       -4.20      6.78 o
   4  -4   9        4.61        2.83      3.77 o
 -10  -3   9        8.64      128.92     24.59 o
  -9  -3   9        0.83       30.25     12.97 o
  -8  -3   9       26.39       24.02      4.09 o
  -7  -3   9       15.83       15.01      3.80 o
  -6  -3   9        1.26        2.69      3.30 o
  -5  -3   9        8.43       18.07      3.29 o
  -4  -3   9      166.14      183.89      8.05 o
  -3  -3   9      136.57      126.02      7.13 o
  -2  -3   9      126.12      121.26      9.37 o
  -1  -3   9      323.97      341.04     18.24 o
   0  -3   9      195.30      233.26      8.64 o
   1  -3   9       28.20       30.72      4.89 o
   2  -3   9       39.01       38.91      6.96 o
   3  -3   9       20.66       17.44      4.42 o
   4  -3   9       27.51       19.39      9.75 o
 -11  -2   9       22.50      140.40     26.46 o
 -10  -2   9        7.97       51.12     15.87 o
  -9  -2   9       12.22       35.77     14.31 o
  -8  -2   9        1.28       13.60      6.37 o
  -7  -2   9       11.40       13.46      4.45 o
  -6  -2   9        1.75       -1.44      2.73 o
  -5  -2   9       20.97       27.79      3.43 o
  -4  -2   9       16.72       16.71      3.23 o
  -3  -2   9       25.11       24.86      3.59 o
  -2  -2   9       36.95       33.02      4.14 o
  -1  -2   9       68.48       64.63      5.20 o
   0  -2   9        8.64        5.93      2.90 o
   1  -2   9       22.66       20.38      4.63 o
   2  -2   9       84.05       76.38      8.23 o
   3  -2   9        2.99       -1.68      3.39 o
   4  -2   9        0.80        0.09      3.60 o
   5  -2   9        1.05       -2.95      3.68 o
 -11  -1   9       22.12      146.59     26.01 o
 -10  -1   9        9.81       44.49     14.83 o
  -9  -1   9       14.17       24.29     13.41 o
  -8  -1   9       60.66       49.41      4.26 o
  -7  -1   9       68.16       66.20      8.72 o
  -6  -1   9      127.75      126.53      8.14 o
  -5  -1   9       45.90       50.22      3.78 o
  -4  -1   9       13.03       11.66      2.07 o
  -3  -1   9       16.49       10.39      3.67 o
  -2  -1   9        1.66        2.04      2.87 o
  -1  -1   9       37.36       40.90      4.08 o
   0  -1   9       73.45       84.86      7.42 o
   1  -1   9       18.26       20.30      4.18 o
   2  -1   9       26.89       18.26      3.63 o
   3  -1   9       20.06       16.30      3.97 o
   4  -1   9        4.17        2.93      6.93 o
   5  -1   9        3.98       -0.34      4.77 o
 -11   0   9        1.64      196.09     38.49 o
 -10   0   9        3.74      125.50     15.69 o
  -9   0   9       17.63      115.59     21.31 o
  -8   0   9       17.34       12.22      6.95 o
  -7   0   9      249.64      238.58     12.89 o
  -6   0   9        3.28        4.81      3.10 o
  -5   0   9       36.14       53.74      4.38 o
  -4   0   9        3.92        6.37      1.79 o
  -3   0   9        2.88        0.80      1.96 o
  -2   0   9      137.65      136.67      6.02 o
  -1   0   9      286.91      285.26      8.58 o
   0   0   9       31.73       30.41      3.80 o
   1   0   9      181.09      188.76      7.85 o
   2   0   9        2.48       -0.22      2.87 o
   3   0   9        8.18        7.69      3.96 o
   4   0   9        2.24       -1.14      4.01 o
   5   0   9       12.21        6.17      6.82 o
 -11   1   9       22.10      188.27     26.31 o
 -10   1   9        9.79       46.95     13.93 o
  -9   1   9       14.18       18.57      8.61 o
  -8   1   9       60.70       47.72      4.59 o
  -7   1   9       68.20       61.36      5.50 o
  -6   1   9      127.88      128.86      7.70 o
  -5   1   9       45.98       47.41      3.94 o
  -4   1   9       12.99       14.20      2.19 o
  -3   1   9       16.46       20.11      2.94 o
  -2   1   9        1.67        1.22      2.15 o
  -1   1   9       37.33       40.22      3.93 o
   0   1   9       73.49       82.85      5.15 o
   1   1   9       18.30       18.14      3.45 o
   2   1   9       26.80       21.37      4.54 o
   3   1   9       20.19       17.23      6.60 o
   4   1   9        4.17        0.35      3.68 o
   5   1   9        3.95       -1.42      4.83 o
 -11   2   9       22.47      140.45     18.26 o
 -10   2   9        7.97       38.94     10.13 o
  -9   2   9       12.18       11.67      9.50 o
  -8   2   9        1.28       13.11     12.82 o
  -7   2   9       11.38       10.90      5.07 o
  -6   2   9        1.76       -1.99      3.73 o
  -5   2   9       21.00       37.28      7.58 o
  -4   2   9       16.78       21.62      4.06 o
  -3   2   9       25.07       28.91      3.93 o
  -2   2   9       36.89       36.15      3.59 o
  -1   2   9       68.52       69.27      4.53 o
   0   2   9        8.59        4.55      2.56 o
   1   2   9       22.63       21.55      3.61 o
   2   2   9       84.13       75.25      7.46 o
   3   2   9        2.98       -1.44      3.93 o
   4   2   9        0.80        1.78      3.40 o
   5   2   9        1.06        1.56      3.69 o
 -10   3   9        8.62      113.12     19.97 o
  -9   3   9        0.82       14.87     18.29 o
  -8   3   9       26.41       28.65     10.04 o
  -7   3   9       15.89       15.01      4.52 o
  -6   3   9        1.23        2.50      3.60 o
  -5   3   9        8.43       11.84      6.57 o
  -4   3   9      166.43      190.05     12.89 o
  -3   3   9      136.59      136.42      8.46 o
  -2   3   9      126.09      125.65      6.66 o
  -1   3   9      323.89      334.43     10.81 o
   0   3   9      195.18      240.32     11.38 o
   1   3   9       28.22       29.02      5.85 o
   2   3   9       39.07       34.62      4.68 o
   3   3   9       20.62       20.69      5.14 o
   4   3   9       27.47       25.43      4.98 o
 -10   4   9        8.95       45.16     12.97 o
  -9   4   9        5.86        7.79     10.39 o
  -8   4   9       50.87       39.26      5.93 o
  -7   4   9       18.78       19.46     10.10 o
  -6   4   9        5.43        5.99      9.61 o
  -5   4   9       64.65       54.08     11.67 o
  -4   4   9      116.29      113.60      9.55 o
  -3   4   9        2.53       -1.68      2.91 o
  -2   4   9       62.74       63.46      5.65 o
  -1   4   9       37.35       42.98      5.73 o
   0   4   9       52.99       71.11      8.50 o
   1   4   9       33.35       33.15      7.82 o
   2   4   9        1.79        0.64      3.71 o
   3   4   9        0.78        1.18      5.78 o
   4   4   9        4.62        2.75      4.53 o
  -9   5   9       24.91       28.89     12.41 o
  -8   5   9       58.42       57.83      9.89 o
  -7   5   9       49.62       43.75     10.12 o
  -6   5   9        9.05       10.03      7.52 o
  -5   5   9        4.79       12.12      9.76 o
  -4   5   9       18.32       15.48     10.33 o
  -3   5   9       12.87        8.46      6.09 o
  -2   5   9       10.83       14.37      5.86 o
  -1   5   9       32.46       29.26      5.86 o
   0   5   9       22.22       22.18      4.88 o
   1   5   9        8.83        8.55      4.30 o
   2   5   9        1.61       -2.25      3.53 o
   3   5   9        2.46       -0.95      4.45 o
  -7   6   9        6.52       10.84     10.43 o
  -6   6   9        2.25        3.61      8.72 o
  -5   6   9       16.74       22.46      7.41 o
  -4   6   9       15.87       16.50      5.50 o
  -3   6   9       16.78       13.03      8.77 o
  -2   6   9       37.04       35.44      7.51 o
  -1   6   9       21.71       25.42      6.38 o
   0   6   9       54.75       52.72      9.37 o
   1   6   9       44.95       43.72      7.51 o
  -4   7   9       16.17        6.62     11.56 o
  -3   7   9        4.95       10.50      5.53 o
  -2   7   9       17.99       12.50     11.56 o
  -6  -6  10       14.07        7.51      9.58 o
  -5  -6  10        1.74        2.68      5.59 o
  -4  -6  10        9.77       14.98      7.45 o
  -3  -6  10        3.46        2.89      4.76 o
  -2  -6  10        0.28        9.49      4.77 o
  -1  -6  10        3.56        5.96      4.71 o
  -8  -5  10        3.95        5.09      4.74 o
  -7  -5  10       14.70       10.14      6.30 o
  -6  -5  10       18.52       15.70      5.11 o
  -5  -5  10       10.03        4.64     17.51 o
  -4  -5  10       18.14       30.18      8.20 o
  -3  -5  10       30.44       34.62      6.28 o
  -2  -5  10        8.29        7.96      4.51 o
  -1  -5  10       18.74       12.60      5.10 o
   0  -5  10       44.70       64.82      8.37 o
   1  -5  10       22.40       16.35      5.42 o
  -9  -4  10       11.28       32.12     17.21 o
  -8  -4  10        2.53        5.76      4.25 o
  -7  -4  10        7.45        8.31      3.99 o
  -6  -4  10        1.29       -2.99      5.58 o
  -5  -4  10        6.94        1.97     10.88 o
  -4  -4  10        1.64       -3.85      6.12 o
  -3  -4  10       37.61       36.99      9.92 o
  -2  -4  10       19.89       16.51      4.80 o
  -1  -4  10       93.09       97.42     11.89 o
   0  -4  10       18.40       21.64      5.02 o
   1  -4  10       10.44        6.30      4.15 o
   2  -4  10       11.27        4.39      9.57 o
   3  -4  10        7.80       -7.97     18.33 o
 -10  -3  10        5.45       24.59     15.65 o
  -9  -3  10        4.30       21.76     14.90 o
  -8  -3  10       16.01       20.35      4.41 o
  -7  -3  10       12.06       13.58      4.08 o
  -6  -3  10        9.63        5.23      5.43 o
  -5  -3  10        4.97        3.01      5.19 o
  -4  -3  10        4.24        1.88      3.16 o
  -3  -3  10        2.46        1.37      5.75 o
  -2  -3  10        4.37       -0.94      8.74 o
  -1  -3  10       48.79       47.33      5.51 o
   0  -3  10       84.56       94.16      9.90 o
   1  -3  10        6.59        3.36      5.04 o
   2  -3  10        7.60        0.55      7.66 o
   3  -3  10       14.53        0.79      5.29 o
 -10  -2  10        1.69       40.68     14.98 o
  -9  -2  10        1.64        6.26     14.23 o
  -8  -2  10       15.67       15.74      3.60 o
  -7  -2  10       26.62       29.30      4.62 o
  -6  -2  10       23.27       28.32      4.89 o
  -5  -2  10       27.37       23.94      4.80 o
  -4  -2  10       35.01       27.76      4.51 o
  -3  -2  10       13.32       11.70      4.11 o
  -2  -2  10       16.04       14.22      6.60 o
  -1  -2  10       43.55       38.36      6.54 o
   0  -2  10       51.87       55.00      6.89 o
   1  -2  10       33.18       26.03      6.43 o
   2  -2  10        2.82        0.46      3.77 o
   3  -2  10        3.60       -2.23      3.48 o
   4  -2  10        5.09        8.80      7.92 o
 -11  -1  10        0.27      134.27     26.68 o
  -9  -1  10       11.69       23.85     16.69 o
  -8  -1  10       42.29       31.92      4.66 o
  -7  -1  10      148.27      149.01      7.95 o
  -6  -1  10        6.69        6.62      4.38 o
  -5  -1  10       32.50       32.28      4.67 o
  -4  -1  10       24.62       24.70      3.61 o
  -3  -1  10       44.10       42.42      4.62 o
  -2  -1  10       83.28       77.34      6.20 o
  -1  -1  10       20.21       15.40      3.55 o
   0  -1  10       96.60       92.44      7.77 o
   1  -1  10       37.48       29.75      6.62 o
   2  -1  10       41.45       42.16      6.59 o
   3  -1  10        1.75        3.77      3.66 o
   4  -1  10        3.60        5.15      4.15 o
 -11   0  10        6.89      233.69     26.16 o
  -7   0  10       64.47       77.05     12.77 o
  -6   0  10        1.67        5.15      3.25 o
  -5   0  10       38.16       29.88      4.58 o
  -4   0  10        5.30        4.30      3.00 o
  -3   0  10       47.45       34.40      3.95 o
  -2   0  10        3.27        1.79      2.51 o
  -1   0  10       32.99       35.41      4.07 o
   0   0  10        9.00        1.26      3.75 o
   1   0  10        9.96        3.65      3.10 o
   2   0  10        9.16        6.49      4.11 o
   3   0  10        1.47        2.01      3.67 o
   4   0  10        3.88        4.28      3.93 o
 -10   1  10        6.90      132.34     24.89 o
  -9   1  10       11.67       46.13     14.01 o
  -8   1  10       42.23       26.13     12.85 o
  -7   1  10      148.27      140.32     13.19 o
  -6   1  10        6.67        4.10      3.39 o
  -5   1  10       32.44       38.59     12.12 o
  -4   1  10       24.57       17.39      5.10 o
  -3   1  10       44.16       41.21      4.15 o
  -2   1  10       83.28       79.36      5.09 o
  -1   1  10       20.21       15.48      3.49 o
   0   1  10       96.69      103.63      9.04 o
   1   1  10       37.54       31.67      4.37 o
   2   1  10       41.43       45.16      5.37 o
   3   1  10        1.75       -2.30      3.87 o
   4   1  10        3.59       -0.45      5.50 o
 -10   2  10        1.69       40.16     15.42 o
  -9   2  10        1.63        0.37      7.82 o
  -8   2  10       15.66       11.54      3.87 o
  -7   2  10       26.63       25.32      9.75 o
  -6   2  10       23.26       17.25      6.61 o
  -5   2  10       27.42       21.00      7.54 o
  -4   2  10       35.07       26.20      4.17 o
  -3   2  10       13.30        6.06      4.77 o
  -2   2  10       15.99       14.16      3.32 o
  -1   2  10       43.55       37.92      5.20 o
   0   2  10       51.96       59.40      6.91 o
   1   2  10       33.11       28.67      6.84 o
   2   2  10        2.80        0.55      4.74 o
   3   2  10        3.62        0.43      5.17 o
   4   2  10        5.08       -1.24      4.64 o
  -9   3  10        4.31        6.26     15.50 o
  -8   3  10       16.02       15.98      4.56 o
  -7   3  10       12.06       10.23      4.55 o
  -6   3  10        9.71       11.51      4.84 o
  -5   3  10        4.94        1.34      3.99 o
  -4   3  10        4.25        4.21      3.71 o
  -3   3  10        2.46        0.61      4.70 o
  -2   3  10        4.38        0.29      3.21 o
  -1   3  10       48.86       44.09      6.94 o
   0   3  10       84.76      103.49     11.85 o
   1   3  10        6.60        2.08      6.97 o
   2   3  10        7.56        1.67      6.79 o
   3   3  10       14.54        5.87      4.38 o
  -8   4  10        2.52       -3.63     11.29 o
  -7   4  10        7.45        3.47      9.24 o
  -6   4  10        1.30        0.40      8.20 o
  -5   4  10        6.93        0.31      4.45 o
  -4   4  10        1.63       -4.39      4.39 o
  -3   4  10       37.63       37.30      7.14 o
  -2   4  10       19.93       13.14      5.30 o
  -1   4  10       92.96      102.41     15.86 o
   0   4  10       18.40       19.24      4.90 o
   1   4  10       10.46        3.97      3.84 o
   2   4  10       11.23        7.02      4.97 o
  -8   5  10        3.94       13.72     17.21 o
  -7   5  10       14.72       24.87     11.63 o
  -6   5  10       18.52       16.35     14.18 o
  -5   5  10       10.02       12.15      6.26 o
  -4   5  10       18.13       10.70     16.84 o
  -3   5  10       30.45       30.41      8.27 o
  -2   5  10        8.30       11.60      5.89 o
  -1   5  10       18.71        8.27      7.85 o
   0   5  10       44.72       52.51      6.96 o
   1   5  10       22.42       17.59      7.22 o
  -6   6  10       14.13       16.84     11.66 o
  -5   6  10        1.72       11.16     12.26 o
  -4   6  10        9.71       13.43      6.00 o
  -3   6  10        3.42        5.14      9.58 o
  -2   6  10        0.29        6.03      8.23 o
  -1   6  10        3.57        7.76      4.69 o
  -6  -5  11       11.93       13.56      6.33 o
  -5  -5  11       16.38       17.77     22.28 o
  -4  -5  11        4.52        2.46      5.81 o
  -3  -5  11       10.24        8.79      6.86 o
  -2  -5  11        1.07       -1.56      4.03 o
  -1  -5  11        4.04        1.13      4.31 o
  -8  -4  11        6.58        5.87     10.02 o
  -7  -4  11        8.57        7.12      4.78 o
  -6  -4  11       10.83        5.02      6.90 o
  -5  -4  11       10.45        3.14     16.99 o
  -4  -4  11       19.78       19.60      7.08 o
  -1  -4  11       23.99       25.37      5.68 o
   0  -4  11        9.17       10.49      4.55 o
   1  -4  11       17.26       13.52      5.54 o
  -9  -3  11        2.40        7.00     16.69 o
  -8  -3  11        0.49       -2.13      6.41 o
  -7  -3  11        2.74        1.16      6.23 o
  -6  -3  11       24.90       18.29      9.04 o
  -5  -3  11       13.70        8.53      7.21 o
  -4  -3  11       13.45       14.01      6.04 o
  -3  -3  11        2.00        0.95      3.50 o
  -2  -3  11       11.97       15.79      4.53 o
  -1  -3  11        2.51        0.28      3.46 o
   0  -3  11       60.13       71.20     14.71 o
   1  -3  11       22.17        1.96     11.56 o
   2  -3  11        0.75       -6.69      6.69 o
 -10  -2  11       16.54       45.91     21.54 o
  -9  -2  11        5.22        0.15     15.35 o
  -8  -2  11       18.16       14.89      3.95 o
  -7  -2  11       13.47       13.63      7.03 o
  -6  -2  11       59.32       63.32      9.39 o
  -5  -2  11       14.29        3.54      7.61 o
  -4  -2  11        3.69       -2.47      7.33 o
  -3  -2  11        9.11       -6.88     15.65 o
  -2  -2  11       30.82       21.95     20.35 o
  -1  -2  11       17.64       17.70      8.85 o
   0  -2  11        3.86        2.10      3.41 o
   1  -2  11        5.18       -2.83      5.93 o
   2  -2  11       18.05        7.48      4.54 o
  -9  -1  11        7.72        6.11     16.17 o
  -8  -1  11       35.02       30.31     10.43 o
  -7  -1  11       21.80       17.55      5.42 o
  -6  -1  11       67.12       67.65     11.71 o
  -5  -1  11       29.08       23.25      6.25 o
  -4  -1  11       56.74       52.66      4.97 o
  -3  -1  11       54.44       53.87     11.10 o
  -2  -1  11        4.66        1.81      5.18 o
  -1  -1  11        7.42        4.20      5.68 o
   0  -1  11        2.87        0.37      3.83 o
   1  -1  11       23.72       20.46      4.99 o
   2  -1  11        0.86       -4.29      4.29 o
   3  -1  11       11.70        5.42      7.25 o
  -9   0  11        0.57      126.75     22.58 o
  -7   0  11        1.90        5.93      9.49 o
  -6   0  11        8.70       11.54      5.09 o
  -5   0  11        0.00        2.81      3.67 o
  -4   0  11        5.72        5.29      2.84 o
  -3   0  11       62.92       57.85      6.00 o
  -2   0  11       10.73        4.13      7.22 o
  -1   0  11        5.24       -3.64      3.98 o
   0   0  11       14.41        6.45      4.80 o
   1   0  11       51.76       48.74      6.33 o
   2   0  11       14.95        6.27      5.58 o
   3   0  11        1.43        3.05      3.90 o
 -10   1  11        3.58      160.73     27.79 o
  -9   1  11        7.78       41.88     15.05 o
  -8   1  11       34.95       33.19     13.03 o
  -7   1  11       21.68       25.59      9.87 o
  -6   1  11       67.12       76.03      7.93 o
  -5   1  11       29.15       26.95      6.48 o
  -4   1  11       56.81       45.92      9.55 o
  -3   1  11       54.51       49.21      4.69 o
  -2   1  11        4.64        2.59      2.99 o
  -1   1  11        7.45        2.09      4.73 o
   0   1  11        2.85       -1.00      4.55 o
   1   1  11       23.66       16.44      4.84 o
   2   1  11        0.84        2.40      4.55 o
   3   1  11       11.69       12.24     11.48 o
  -9   2  11        5.22        4.88     10.73 o
  -8   2  11       18.17       18.20      4.84 o
  -7   2  11       13.45       10.11      4.41 o
  -6   2  11       59.32       70.35      8.11 o
  -5   2  11       14.33       11.10      7.23 o
  -4   2  11        3.70        0.14      4.11 o
  -3   2  11        9.11        6.18      3.49 o
  -2   2  11       30.77       25.07      7.26 o
  -1   2  11       17.61       12.95      4.23 o
   0   2  11        3.88        3.76      3.74 o
   1   2  11        5.16        9.56      4.18 o
   2   2  11       18.01       20.10      5.17 o
  -9   3  11        2.39        4.59      5.37 o
  -8   3  11        0.48       -2.49      3.90 o
  -7   3  11        2.73        0.50      4.02 o
  -6   3  11       24.87       28.04     13.41 o
  -5   3  11       13.69       10.89      9.13 o
  -4   3  11       13.43       13.49      5.81 o
  -3   3  11        2.01       -4.46      7.40 o
  -2   3  11       12.00        7.95      5.09 o
  -1   3  11        2.50        0.54      3.76 o
   0   3  11       60.02       61.27      6.67 o
   1   3  11       22.22       17.52      5.08 o
   2   3  11        0.75       -1.05      3.79 o
  -8   4  11        6.61        2.01      4.77 o
  -7   4  11        8.61       -1.85     11.44 o
  -6   4  11       10.84        2.06      9.24 o
  -5   4  11       10.46       12.49     15.31 o
  -4   4  11       19.75       -1.32     11.35 o
  -3   4  11       13.30       12.00     13.86 o
  -1   4  11       24.06       24.24      5.22 o
   0   4  11        9.17       11.26      4.42 o
   1   4  11       17.26       18.19      5.29 o
  -6   5  11       11.96       23.28     13.90 o
  -5   5  11       16.36       15.95      7.68 o
  -4   5  11        4.49       14.19      6.11 o
  -2   5  11        1.07        1.56      6.26 o
  -1   5  11        4.05        1.60      4.47 o
  -6  -4  12        4.60        1.79      5.22 o
  -5  -4  12        1.44        0.67      5.89 o
  -2  -4  12        7.12        2.60      4.40 o
  -8  -3  12        8.32        5.55     12.44 o
  -6  -3  12        8.83        4.92     12.97 o
  -5  -3  12        0.80        0.29      4.73 o
  -3  -3  12       15.29       12.74      7.00 o
  -2  -3  12       49.13       57.24     10.51 o
  -1  -3  12        1.41        1.12      5.36 o
   0  -3  12       29.92       15.59     18.54 o
  -9  -2  12        8.51      -15.43     18.70 o
  -6  -2  12        0.42        6.04     10.13 o
  -4  -2  12        4.82       -0.76      4.44 o
  -3  -2  12       11.99        9.84      6.48 o
  -2  -2  12       16.06       20.15      5.22 o
  -1  -2  12       18.45       13.30      4.66 o
   0  -2  12       10.97        6.50      4.83 o
   1  -2  12        0.36       -5.13      5.13 o
  -7  -1  12        7.13        6.93      9.09 o
  -6  -1  12        4.78       16.12     21.24 o
  -5  -1  12        5.66       10.91      7.05 o
  -4  -1  12        3.35        8.58      8.84 o
  -3  -1  12       12.95       11.23      3.71 o
  -2  -1  12       44.74       34.15      9.51 o
  -1  -1  12        7.10        5.30      4.65 o
   0  -1  12        2.86        2.85      9.50 o
   1  -1  12        1.21       -1.19      7.50 o
  -8   0  12       24.50       24.59      5.74 o
  -7   0  12       34.47       40.18     10.96 o
  -6   0  12       25.95       31.87      8.44 o
  -5   0  12       15.62       15.47      4.44 o
  -4   0  12        1.55        0.48      3.63 o
  -3   0  12       10.12        8.00      3.50 o
  -2   0  12       10.59       13.15      3.97 o
  -1   0  12        3.02        3.49      3.81 o
   0   0  12        0.01       -2.27      6.77 o
   1   0  12        5.48        2.02      6.16 o
  -9   1  12       18.14       56.93     18.71 o
  -8   1  12       35.08      146.23     29.81 o
  -7   1  12        7.17       24.81     14.08 o
  -6   1  12        4.82       22.13     15.28 o
  -5   1  12        5.66        3.42      4.63 o
  -4   1  12        3.36        2.82      3.86 o
  -3   1  12       12.94       10.38      4.50 o
  -2   1  12       44.79       32.65      5.47 o
  -1   1  12        7.11        6.30     10.88 o
   0   1  12        2.90        2.48      7.64 o
   1   1  12        1.21       -2.08      3.67 o
  -7   2  12        0.30        9.69     15.65 o
  -4   2  12        4.80       -5.29      7.75 o
  -3   2  12       11.99        0.22      5.18 o
  -2   2  12       16.04        9.94      7.73 o
  -1   2  12       18.50        7.64      6.60 o
   0   2  12       10.95       15.92      4.68 o
   1   2  12        0.36        4.74      6.81 o
  -8   3  12        8.34        6.29      5.04 o
  -5   3  12        0.82        1.86      5.74 o
  -2   3  12       49.07       38.58      6.76 o
  -1   3  12        1.41       -1.38      3.56 o
   0   3  12       29.91       25.29     14.12 o
  -6   4  12        4.59       -2.72      9.46 o
  -5   4  12        1.42       -3.61     16.43 o
  -2   4  12        7.13       14.77      6.61 o
  -4  -2  13        0.51       -4.02      4.96 o
  -3  -2  13        0.49        1.71      6.71 o
  -2  -2  13        8.02       12.20     10.06 o
  -7  -1  13        1.77        3.90      6.82 o
  -6  -1  13        0.34       -0.06      6.18 o
  -5  -1  13        2.69        3.93      4.82 o
  -4  -1  13        5.24        5.12     10.80 o
  -3  -1  13        0.72        3.17      4.63 o
  -2  -1  13        7.99       11.70      6.13 o
  -1  -1  13        5.64        5.63      5.22 o
  -7   0  13        0.09        4.71     13.08 o
  -6   0  13        5.75       16.06      9.23 o
  -5   0  13        0.76        7.51      7.05 o
  -4   0  13        1.59        3.86      4.39 o
  -3   0  13       45.37       30.33     21.26 o
  -2   0  13        5.42       -4.26      5.28 o
  -1   0  13        0.12       -3.09      4.65 o
  -7   1  13        1.76       23.70     18.93 o
  -6   1  13        0.34        7.50      6.89 o
  -5   1  13        2.67        3.66      5.30 o
  -4   1  13        5.24        1.25      5.36 o
  -3   1  13        0.71       -4.77      5.40 o
  -2   1  13        8.01       -2.16     10.62 o
  -1   1  13        5.67       -5.39      5.39 o
  -4   2  13        0.50       -2.16      5.74 o
  -3   2  13        0.48       -7.95     10.69 o
  -2   2  13        8.07        0.45     23.88 o
  -3   3  13       28.76      -12.00     22.21 o
 
